# Supplementary material for: Identification of Autophagy Related circRNA-miRNA-mRNA-Subtypes Network With Radiotherapy Responses and Tumor Immune Microenvironment in Non-small Cell Lung Cancer
Source: Front Genet. 2021 Sep 9;12:730003. doi: 10.3389/fgene.2021.730003 (PMC8458766; doi:10.3389/fgene.2021.730003)
Supplement: Supplementary file 5 [file Table_1.XLS]

## Sheet: ARGS and ARG
Supplementary Table 1. Introduction and summary for autophagy-related gene sets (ARGSs) and autophagy-related genes (ARGs).
ARGS	ARG
GO:0000422	MFN2
GO:0000422	ATG9A
GO:0000422	FUNDC1
GO:0000422	USP30
GO:0000422	MARK2
GO:0000422	PPARGC1A
GO:0000422	CTTN
GO:0000422	BNIP3
GO:0000422	AMBRA1
GO:0000422	GABARAPL3
GO:0000422	SREBF2
GO:0000422	FBXW7
GO:0000422	GABARAPL2
GO:0000422	GBA
GO:0000422	HDAC6
GO:0000422	ATG2A
GO:0000422	USP36
GO:0000422	WIPI1
GO:0000422	WDR45B
GO:0000422	TOMM7
GO:0000422	VPS13D
GO:0000422	MAP1LC3B2
GO:0000422	CTSK
GO:0000422	PHB2
GO:0000422	SREBF1
GO:0000422	FBXO7
GO:0000422	VDAC1
GO:0000422	HTT
GO:0000422	PARK7
GO:0000422	VPS13C
GO:0000422	PRKN
GO:0000422	DNM1L
GO:0000422	HAX1
GO:0000422	SPATA18
GO:0000422	TP53
GO:0000422	CISD2
GO:0000422	RB1CC1
GO:0000422	ATG12
GO:0000422	ATG9B
GO:0000422	FZD5
GO:0000422	FUNDC2
GO:0000422	CAMKK2
GO:0000422	CSNK2A2
GO:0000422	MAP1LC3B
GO:0000422	MAP1LC3C
GO:0000422	SQSTM1
GO:0000422	PINK1
GO:0000422	ATG5
GO:0000422	CDC37
GO:0000422	MAP1LC3A
GO:0000422	MUL1
GO:0000422	GSK3A
GO:0000422	TSC2
GO:0000422	BNIP3L
GO:0000422	GABARAPL1
GO:0000422	HIF1A
GO:0000422	FIS1
GO:0000422	ATP5IF1
GO:0000422	ATG14
GO:0000422	WDR45
GO:0000422	TSPO
GO:0000422	ATG7
GO:0000422	BECN1
GO:0000422	WIPI2
GO:0000422	HK2
GO:0000422	HTRA2
GO:0000422	OPTN
GO:0000422	TIGAR
GO:0000422	RNF41
GO:0000422	ATP13A2
GO:0000422	ATG3
GO:0000422	H7C152
GO:0000422	ATG2B
GO:0000422	ATG13
GO:0000422	GABARAP
GO:0000422	HUWE1
GO:0000422	DRD3
GO:0000422	DRD2
GO:0030242	ACBD5
GO:0030242	PJVK
GO:0030242	PIK3R4
GO:0030242	RB1CC1
GO:0030242	TRAPPC8
GO:0030242	PIK3C3
GO:0030242	DRD3
GO:0030242	DRD2
GO:0061684	GFAP
GO:0061684	BAG3
GO:0061684	LAMP2
GO:0061684	EEF1A2
GO:0061684	HSPA8
GO:0061684	SNRNP70
GO:0061684	EEF1A1
GO:0061684	CLU
GO:0061684	PLK3
GO:0061684	SNCA
GO:0061684	CTSA
GO:0061684	STUB1
GO:0061684	HSP90AA1
GO:0061684	ATG7
GO:0061684	SYNPO2
GO:0061684	ATP13A2
GO:0061684	DRD3
GO:0061684	DRD2
GO:0061738	VPS4A
GO:0061738	HSPA8
GO:0061738	VPS4B
GO:0061738	DRD3
GO:0061738	DRD2
GO:0016236	HGS
GO:0016236	HDAC10
GO:0016236	MFN2
GO:0016236	IL4
GO:0016236	ATP6V1B1
GO:0016236	ATG9A
GO:0016236	LIX1L
GO:0016236	VPS4A
GO:0016236	BAG3
GO:0016236	FUNDC1
GO:0016236	TSC1
GO:0016236	USP30
GO:0016236	TOMM6
GO:0016236	MCOLN1
GO:0016236	NEDD4
GO:0016236	ATP6V0D2
GO:0016236	LAMP2
GO:0016236	GNAI3
GO:0016236	TECPR1
GO:0016236	BNIP3
GO:0016236	AMBRA1
GO:0016236	NSFL1C
GO:0016236	MAPK8
GO:0016236	WDR81
GO:0016236	GABARAPL3
GO:0016236	VPS28
GO:0016236	GABARAPL2
GO:0016236	GBA
GO:0016236	ATG101
GO:0016236	HDAC6
GO:0016236	ATG2A
GO:0016236	TOMM5
GO:0016236	CDK5
GO:0016236	ATP6V1C1
GO:0016236	USP36
GO:0016236	WIPI1
GO:0016236	WDR45B
GO:0016236	VPS26B
GO:0016236	TCIRG1
GO:0016236	TOMM7
GO:0016236	LIX1
GO:0016236	UBXN2A
GO:0016236	VPS13D
GO:0016236	VCP
GO:0016236	MAP1LC3B2
GO:0016236	ATP6V1C2
GO:0016236	TBC1D25
GO:0016236	AUP1
GO:0016236	SNX14
GO:0016236	TSG101
GO:0016236	SCFD1
GO:0016236	MTERF3
GO:0016236	ATP6V1B2
GO:0016236	PIP4K2A
GO:0016236	UFL1
GO:0016236	PHB2
GO:0016236	RRAGA
GO:0016236	RAB1C
GO:0016236	AKT1
GO:0016236	RALB
GO:0016236	TEX264
GO:0016236	IKBKG
GO:0016236	RAB19
GO:0016236	TBC1D5
GO:0016236	LRRK2
GO:0016236	VDAC1
GO:0016236	FEZ1
GO:0016236	WDFY3
GO:0016236	ELAPOR1
GO:0016236	ATG16L1
GO:0016236	TOMM20
GO:0016236	RHEB
GO:0016236	HTT
GO:0016236	RPTOR
GO:0016236	STX12
GO:0016236	STAM
GO:0016236	ATP6V1A
GO:0016236	RRAGD
GO:0016236	CLEC16A
GO:0016236	EPM2A
GO:0016236	PIK3C2B
GO:0016236	PJVK
GO:0016236	RUBCN
GO:0016236	VAMP8
GO:0016236	VPS13C
GO:0016236	SMURF1
GO:0016236	EPG5
GO:0016236	CDK5R1
GO:0016236	MFN1
GO:0016236	RAB3GAP1
GO:0016236	SESN3
GO:0016236	SESN2
GO:0016236	PRKN
GO:0016236	GAPDH
GO:0016236	MTMR3
GO:0016236	SMCR8
GO:0016236	PIK3R4
GO:0016236	DYNLL1
GO:0016236	RAB43
GO:0016236	LRSAM1
GO:0016236	GPSM1
GO:0016236	EXOC8
GO:0016236	PAFAH1B2
GO:0016236	CSNK2A1
GO:0016236	ATP6V1E1
GO:0016236	NOD2
GO:0016236	PIP4K2C
GO:0016236	TP53
GO:0016236	CAPNS1
GO:0016236	RETREG3
GO:0016236	PACS2
GO:0016236	ZFYVE1
GO:0016236	VPS36
GO:0016236	UCHL1
GO:0016236	ATP6V0D1
GO:0016236	PIP4K2B
GO:0016236	TOMM40
GO:0016236	UFM1
GO:0016236	QSOX1
GO:0016236	RB1CC1
GO:0016236	TOMM70
GO:0016236	ATG12
GO:0016236	VPS37D
GO:0016236	ATP6V0B
GO:0016236	TP53INP2
GO:0016236	ATG9B
GO:0016236	SNX32
GO:0016236	SUPT5H
GO:0016236	STX17
GO:0016236	RRAGC
GO:0016236	UBXN6
GO:0016236	PHF23
GO:0016236	UBA5
GO:0016236	LACRT
GO:0016236	SPTLC2
GO:0016236	SPTLC1
GO:0016236	TMEM39B
GO:0016236	CSNK2A2
GO:0016236	MAP1LC3B
GO:0016236	CALCOCO2
GO:0016236	PRKAA1
GO:0016236	VPS37B
GO:0016236	VPS25
GO:0016236	CHMP2B
GO:0016236	TRIM13
GO:0016236	WAC
GO:0016236	VPS35
GO:0016236	NPC1
GO:0016236	SRC
GO:0016236	TMEM41B
GO:0016236	HMOX1
GO:0016236	MLST8
GO:0016236	SMG1
GO:0016236	EXOC1
GO:0016236	TMEM39A
GO:0016236	RAB7A
GO:0016236	MAP1LC3C
GO:0016236	SQSTM1
GO:0016236	CHMP4A
GO:0016236	PINK1
GO:0016236	LARP1
GO:0016236	BECN2
GO:0016236	CLN3
GO:0016236	EMC6
GO:0016236	VTA1
GO:0016236	UBQLN4
GO:0016236	TOMM22
GO:0016236	EI24
GO:0016236	ATP6V1G1
GO:0016236	PRKACA
GO:0016236	LAMTOR1
GO:0016236	ATG5
GO:0016236	PLAA
GO:0016236	HSPB8
GO:0016236	CAPN1
GO:0016236	ATP6V1E2
GO:0016236	CDC37
GO:0016236	RUBCNL
GO:0016236	RETREG1
GO:0016236	ILRUN
GO:0016236	PRKAG1
GO:0016236	NUPR1
GO:0016236	C9orf72
GO:0016236	VPS41
GO:0016236	MAP1LC3A
GO:0016236	DCN
GO:0016236	ADRB2
GO:0016236	RIPK2
GO:0016236	FEZ2
GO:0016236	DYNLL2
GO:0016236	UVRAG
GO:0016236	ATP6V1H
GO:0016236	ERN1
GO:0016236	MFSD8
GO:0016236	VPS26A
GO:0016236	UBQLN2
GO:0016236	FYCO1
GO:0016236	UBXN2B
GO:0016236	NRBP2
GO:0016236	TMEM74
GO:0016236	EXOC7
GO:0016236	SNX6
GO:0016236	TSC2
GO:0016236	BNIP3L
GO:0016236	TP53INP1
GO:0016236	TRAPPC8
GO:0016236	PRKAB2
GO:0016236	ATG10
GO:0016236	IRGM
GO:0016236	RAB1B
GO:0016236	YOD1
GO:0016236	GABARAPL1
GO:0016236	STAM2
GO:0016236	RAB23
GO:0016236	HIF1A
GO:0016236	ATP6V0C
GO:0016236	RAB1A
GO:0016236	VMP1
GO:0016236	SCOC
GO:0016236	CHMP3
GO:0016236	CHMP6
GO:0016236	RUFY4
GO:0016236	ATG14
GO:0016236	LAMTOR4
GO:0016236	SNX5
GO:0016236	MTOR
GO:0016236	PIK3CA
GO:0016236	SNAP29
GO:0016236	ATP6V0A2
GO:0016236	WDR45
GO:0016236	PRKAB1
GO:0016236	PIK3C3
GO:0016236	VPS33A
GO:0016236	UFC1
GO:0016236	NOD1
GO:0016236	PGAM5
GO:0016236	ATG7
GO:0016236	SLC38A9
GO:0016236	NBR1
GO:0016236	RAB3GAP2
GO:0016236	SNAPIN
GO:0016236	STBD1
GO:0016236	BECN1
GO:0016236	CSNK2B
GO:0016236	KDR
GO:0016236	SIRT1
GO:0016236	MAP3K7
GO:0016236	MAPK3
GO:0016236	KLHL3
GO:0016236	CHMP4C
GO:0016236	WIPI2
GO:0016236	ATP6V1G2
GO:0016236	VPS37A
GO:0016236	TBK1
GO:0016236	LAMTOR3
GO:0016236	ATG4B
GO:0016236	LAMTOR5
GO:0016236	CASP3
GO:0016236	ATP6V0E2
GO:0016236	MTMR8
GO:0016236	SESN1
GO:0016236	SH3GLB1
GO:0016236	POLDIP2
GO:0016236	SNF8
GO:0016236	LAMTOR2
GO:0016236	EXOC4
GO:0016236	PSEN1
GO:0016236	MTMR14
GO:0016236	VPS16
GO:0016236	LZTS1
GO:0016236	HTRA2
GO:0016236	DDRGK1
GO:0016236	OPTN
GO:0016236	SEC22B
GO:0016236	PRKAG2
GO:0016236	ULK1
GO:0016236	PRKAG3
GO:0016236	VPS4B
GO:0016236	ATP6V1D
GO:0016236	TIGAR
GO:0016236	UBQLN1
GO:0016236	RNF41
GO:0016236	RRAGB
GO:0016236	SYNPO2
GO:0016236	ATP13A2
GO:0016236	ATG3
GO:0016236	ATP6V0A1
GO:0016236	MVB12A
GO:0016236	H7C152
GO:0016236	ATG2B
GO:0016236	ATG13
GO:0016236	PRKAA2
GO:0016236	CHMP4B
GO:0016236	ATG16L2
GO:0016236	MTM1
GO:0016236	GABARAP
GO:0016236	CHMP2A
GO:0016236	ATP6V0E1
GO:0016236	HUWE1
GO:0016236	STING1
GO:0016236	VPS37C
GO:0016236	atg5-atg12-tecpr1_human
GO:0016236	pik3c3-atg14_human
GO:0016236	ulk1-atg13_human
GO:0016236	escrt-iii_human
GO:0016236	LGALS8
GO:0016236	DRD3
GO:0016236	DRD2
GO:0044804	ATG9A
GO:0044804	ATG2A
GO:0044804	WIPI1
GO:0044804	WDR45B
GO:0044804	RB1CC1
GO:0044804	ATG12
GO:0044804	ATG9B
GO:0044804	ATG5
GO:0044804	WDR45
GO:0044804	ATG7
GO:0044804	WIPI2
GO:0044804	ATG3
GO:0044804	H7C152
GO:0044804	ATG2B
GO:0044804	ATG13
GO:0044804	DRD3
GO:0044804	DRD2
GO:0016237	ATG2A
GO:0016237	RB1CC1
GO:0016237	ATG7
GO:0016237	ATG2B
GO:0016237	ATG13
GO:0016237	DRD3
GO:0016237	DRD2
GO:0010506	IL10RA
GO:0010506	HMGB1
GO:0010506	GFAP
GO:0010506	DEPP1
GO:0010506	IL4
GO:0010506	ATP6V1B1
GO:0010506	RASIP1
GO:0010506	TRIM5
GO:0010506	TMEM150B
GO:0010506	BAG3
GO:0010506	TSC1
GO:0010506	USP30
GO:0010506	NEDD4
GO:0010506	TRIB3
GO:0010506	ATP6V0D2
GO:0010506	GNAI3
GO:0010506	RNF152
GO:0010506	EIF2AK4
GO:0010506	DRAM1
GO:0010506	DHRSX
GO:0010506	TAB3
GO:0010506	CTTN
GO:0010506	BNIP3
GO:0010506	TRIM21
GO:0010506	AMBRA1
GO:0010506	MAPK8
GO:0010506	KEAP1
GO:0010506	FOXO1
GO:0010506	SREBF2
GO:0010506	FBXW7
GO:0010506	ADRA1A
GO:0010506	GBA
GO:0010506	ATG101
GO:0010506	HDAC6
GO:0010506	TMEM150A
GO:0010506	CDK5
GO:0010506	ATP6V1C1
GO:0010506	USP36
GO:0010506	ATF6
GO:0010506	TRIML2
GO:0010506	VPS26B
GO:0010506	PLK2
GO:0010506	IFNG
GO:0010506	VPS13D
GO:0010506	EEF1A2
GO:0010506	ATP6V1C2
GO:0010506	ERCC4
GO:0010506	TBC1D25
GO:0010506	SCFD1
GO:0010506	FOXK1
GO:0010506	ATP6V1B2
GO:0010506	CPTP
GO:0010506	TRIM38
GO:0010506	PIP4K2A
GO:0010506	UFL1
GO:0010506	PHB2
GO:0010506	RRAGA
GO:0010506	BAD
GO:0010506	AKT1
GO:0010506	USP13
GO:0010506	RALB
GO:0010506	HERC1
GO:0010506	IKBKG
GO:0010506	LEPR
GO:0010506	SREBF1
GO:0010506	FBXO7
GO:0010506	LRRK2
GO:0010506	VDAC1
GO:0010506	SOGA3
GO:0010506	KAT5
GO:0010506	FEZ1
GO:0010506	NPRL2
GO:0010506	STK11
GO:0010506	ELAPOR1
GO:0010506	RHEB
GO:0010506	WASHC1
GO:0010506	HTR2B
GO:0010506	DAPK1
GO:0010506	HTT
GO:0010506	GATA4
GO:0010506	NLRP6
GO:0010506	ORMDL3
GO:0010506	RPTOR
GO:0010506	PARK7
GO:0010506	ATP6V1A
GO:0010506	RRAGD
GO:0010506	CLEC16A
GO:0010506	EPM2A
GO:0010506	KLHL22
GO:0010506	RUBCN
GO:0010506	VPS13C
GO:0010506	MAPK15
GO:0010506	DAPK2
GO:0010506	CDK5R1
GO:0010506	RAB3GAP1
GO:0010506	TRIM8
GO:0010506	WDR41
GO:0010506	MET
GO:0010506	SESN3
GO:0010506	SESN2
GO:0010506	TICAM1
GO:0010506	TLK2
GO:0010506	MTDH
GO:0010506	OSBPL7
GO:0010506	PRKN
GO:0010506	GAPDH
GO:0010506	MTMR3
GO:0010506	SNRNP70
GO:0010506	DRAM2
GO:0010506	SOGA1
GO:0010506	PIK3R2
GO:0010506	PIK3C2A
GO:0010506	USP33
GO:0010506	DNM1L
GO:0010506	SMCR8
GO:0010506	TRIM22
GO:0010506	LRSAM1
GO:0010506	GPSM1
GO:0010506	EXOC8
GO:0010506	HAX1
GO:0010506	PAFAH1B2
GO:0010506	ATP6V1E1
GO:0010506	NOD2
GO:0010506	PIP4K2C
GO:0010506	TP53
GO:0010506	CAPNS1
GO:0010506	RNF5
GO:0010506	UCHL1
GO:0010506	ATP6V0D1
GO:0010506	EEF1A1
GO:0010506	CISD2
GO:0010506	PIP4K2B
GO:0010506	QSOX1
GO:0010506	RB1CC1
GO:0010506	ATP6V0B
GO:0010506	SIRT2
GO:0010506	TP53INP2
GO:0010506	PRKD1
GO:0010506	SNX32
GO:0010506	SUPT5H
GO:0010506	HSPB1
GO:0010506	LEP
GO:0010506	RRAGC
GO:0010506	DAP
GO:0010506	FZD5
GO:0010506	ROCK1
GO:0010506	TREM2
GO:0010506	PHF23
GO:0010506	HGF
GO:0010506	LACRT
GO:0010506	CAMKK2
GO:0010506	WDR24
GO:0010506	RAB8A
GO:0010506	SPTLC2
GO:0010506	SPTLC1
GO:0010506	TMEM39B
GO:0010506	CSNK2A2
GO:0010506	CALCOCO2
GO:0010506	PRKAA1
GO:0010506	ZKSCAN3
GO:0010506	TRIM6
GO:0010506	TFEB
GO:0010506	MID2
GO:0010506	DAPL1
GO:0010506	TRIM13
GO:0010506	WAC
GO:0010506	VPS35
GO:0010506	NPC1
GO:0010506	MTMR9
GO:0010506	TRIM65
GO:0010506	ATM
GO:0010506	TRIM27
GO:0010506	MTMR4
GO:0010506	HMOX1
GO:0010506	MLST8
GO:0010506	GOLGA2
GO:0010506	SMG1
GO:0010506	EXOC1
GO:0010506	TMEM39A
GO:0010506	EIF4G2
GO:0010506	TMEM59
GO:0010506	CHMP4A
GO:0010506	PINK1
GO:0010506	LARP1
GO:0010506	MEFV
GO:0010506	CLN3
GO:0010506	PLEKHF1
GO:0010506	MCL1
GO:0010506	TRIML1
GO:0010506	EP300
GO:0010506	UBQLN4
GO:0010506	DDIT3
GO:0010506	GPR137
GO:0010506	ATP6V1G1
GO:0010506	FBXL2
GO:0010506	PRKACA
GO:0010506	LAMTOR1
GO:0010506	PIM2
GO:0010506	HSPB8
GO:0010506	CAPN1
GO:0010506	ATP6V1E2
GO:0010506	BCL2L11
GO:0010506	FOXO3
GO:0010506	PRKAG1
GO:0010506	CASP1
GO:0010506	NUPR1
GO:0010506	C9orf72
GO:0010506	PLK3
GO:0010506	SH3BP4
GO:0010506	DCN
GO:0010506	ADRB2
GO:0010506	RIPK2
GO:0010506	FEZ2
GO:0010506	UVRAG
GO:0010506	ATP6V1H
GO:0010506	SNCA
GO:0010506	MAPT
GO:0010506	ERN1
GO:0010506	CTSA
GO:0010506	MFSD8
GO:0010506	VPS26A
GO:0010506	UBQLN2
GO:0010506	FYCO1
GO:0010506	KAT8
GO:0010506	NRBP2
GO:0010506	EXOC7
GO:0010506	FOXK2
GO:0010506	BMF
GO:0010506	GSK3B
GO:0010506	GSK3A
GO:0010506	SNX6
GO:0010506	TSC2
GO:0010506	BNIP3L
GO:0010506	TP53INP1
GO:0010506	PRKAB2
GO:0010506	IRGM
GO:0010506	PIK3CB
GO:0010506	IFI16
GO:0010506	HIF1A
GO:0010506	ATP6V0C
GO:0010506	ABL1
GO:0010506	ABL2
GO:0010506	TBC1D14
GO:0010506	KIF25
GO:0010506	SCOC
GO:0010506	GPR137B
GO:0010506	TRIM14
GO:0010506	RUFY4
GO:0010506	LAMTOR4
GO:0010506	SNX5
GO:0010506	RMC1
GO:0010506	TMEM150C
GO:0010506	RAB39B
GO:0010506	MTOR
GO:0010506	PIK3CA
GO:0010506	BCL2
GO:0010506	ATP6V0A2
GO:0010506	PRKAB1
GO:0010506	NOD1
GO:0010506	TSPO
GO:0010506	ATG7
GO:0010506	SLC38A9
GO:0010506	TAB2
GO:0010506	STAT3
GO:0010506	RAB3GAP2
GO:0010506	WDR6
GO:0010506	MT3
GO:0010506	BECN1
GO:0010506	TPCN1
GO:0010506	KDR
GO:0010506	ZMPSTE24
GO:0010506	SIRT1
GO:0010506	MAP3K7
GO:0010506	MAPK3
GO:0010506	FLCN
GO:0010506	EIF4G1
GO:0010506	ATP6V1G2
GO:0010506	TBK1
GO:0010506	LAMTOR3
GO:0010506	LAMTOR5
GO:0010506	SVIP
GO:0010506	CASP3
GO:0010506	ATP6V0E2
GO:0010506	MTMR8
GO:0010506	SESN1
GO:0010506	SH3GLB1
GO:0010506	POLDIP2
GO:0010506	PTPN22
GO:0010506	LAMTOR2
GO:0010506	ACER2
GO:0010506	USP10
GO:0010506	ZC3H12A
GO:0010506	EXOC4
GO:0010506	ITPR1
GO:0010506	PSAP
GO:0010506	TRIM68
GO:0010506	LZTS1
GO:0010506	A0A2U3TZJ3
GO:0010506	LAMP3
GO:0010506	HTRA2
GO:0010506	IL10
GO:0010506	OPTN
GO:0010506	SEC22B
GO:0010506	PRKAG2
GO:0010506	ULK1
GO:0010506	PRKAG3
GO:0010506	ATP6V1D
GO:0010506	TIGAR
GO:0010506	BOK
GO:0010506	UBQLN1
GO:0010506	RNF41
GO:0010506	RRAGB
GO:0010506	ATP13A2
GO:0010506	ATP6V0A1
GO:0010506	DAPK3
GO:0010506	TRIM34
GO:0010506	KDM4A
GO:0010506	TPCN2
GO:0010506	ATG13
GO:0010506	DEPDC5
GO:0010506	MTCL1
GO:0010506	PRKAA2
GO:0010506	CHMP4B
GO:0010506	PYCARD
GO:0010506	MTM1
GO:0010506	URS0000554A4F_9606
GO:0010506	ATP6V0E1
GO:0010506	STING1
GO:0010506	URS0000324096_9606
GO:0010506	pik3c3-uvrag_human
GO:0010506	atg5-atg12-tecpr1_human
GO:0010506	hpse_human-1
GO:0010506	pik3c3-atg14_human
GO:0010506	abeta-42-oligomer_human
GO:0010506	DRD3
GO:0010506	DRD2
GO:0075071	EIF2AK4
GO:0075071	PHB2
GO:0075071	ULK2
GO:0075071	ATG5
GO:0075071	IRGM
GO:0075071	ATG7
GO:0075071	ULK1
GO:0075071	DRD3
GO:0075071	DRD2
GO:0006914	HGS
GO:0006914	IL10RA
GO:0006914	HMGB1
GO:0006914	GFAP
GO:0006914	IRF8
GO:0006914	HDAC10
GO:0006914	DEPP1
GO:0006914	RAB24
GO:0006914	DRD3
GO:0006914	MFN2
GO:0006914	IL4
GO:0006914	S100A8
GO:0006914	ANXA7
GO:0006914	ATP6V1B1
GO:0006914	RASIP1
GO:0006914	TRIM5
GO:0006914	ATG9A
GO:0006914	LIX1L
GO:0006914	TMEM150B
GO:0006914	VPS4A
GO:0006914	BAG3
GO:0006914	FUNDC1
GO:0006914	TSC1
GO:0006914	USP30
GO:0006914	TOMM6
GO:0006914	TMEM208
GO:0006914	MCOLN1
GO:0006914	NEDD4
GO:0006914	TRIB3
GO:0006914	ATP6V0D2
GO:0006914	LAMP2
GO:0006914	GNAI3
GO:0006914	RNF152
GO:0006914	EIF2AK4
GO:0006914	TECPR1
GO:0006914	SRPX
GO:0006914	ACBD5
GO:0006914	DRAM1
GO:0006914	DHRSX
GO:0006914	MARK2
GO:0006914	PPARGC1A
GO:0006914	TAB3
GO:0006914	CTTN
GO:0006914	BNIP3
GO:0006914	TRIM21
GO:0006914	AMBRA1
GO:0006914	NSFL1C
GO:0006914	MAPK8
GO:0006914	WDR81
GO:0006914	GABARAPL3
GO:0006914	KEAP1
GO:0006914	FOXO1
GO:0006914	SREBF2
GO:0006914	FBXW7
GO:0006914	TBC1D17
GO:0006914	VPS28
GO:0006914	GABARAPL2
GO:0006914	ADRA1A
GO:0006914	GBA
GO:0006914	ATG101
GO:0006914	HDAC6
GO:0006914	TMEM150A
GO:0006914	CLTC
GO:0006914	ATG2A
GO:0006914	TOMM5
GO:0006914	CDK5
GO:0006914	ATP6V1C1
GO:0006914	USP36
GO:0006914	WIPI1
GO:0006914	WDR45B
GO:0006914	ATF6
GO:0006914	TRIML2
GO:0006914	VPS26B
GO:0006914	PLK2
GO:0006914	TCIRG1
GO:0006914	TOMM7
GO:0006914	IFNG
GO:0006914	LIX1
GO:0006914	UBXN2A
GO:0006914	VPS13D
GO:0006914	VCP
GO:0006914	TMBIM6
GO:0006914	MAP1LC3B2
GO:0006914	EEF1A2
GO:0006914	ATP6V1C2
GO:0006914	CTSK
GO:0006914	ATG4A
GO:0006914	ERCC4
GO:0006914	TBC1D25
GO:0006914	AUP1
GO:0006914	NHLRC1
GO:0006914	SNX14
GO:0006914	TSG101
GO:0006914	SCFD1
GO:0006914	FOXK1
GO:0006914	MTERF3
GO:0006914	S100A9
GO:0006914	ATP6V1B2
GO:0006914	CPTP
GO:0006914	TRIM38
GO:0006914	PIP4K2A
GO:0006914	UFL1
GO:0006914	PHB2
GO:0006914	RRAGA
GO:0006914	RAB1C
GO:0006914	BAD
GO:0006914	AKT1
GO:0006914	USP13
GO:0006914	RALB
GO:0006914	HERC1
GO:0006914	TEX264
GO:0006914	IKBKG
GO:0006914	TGFBRAP1
GO:0006914	LEPR
GO:0006914	SREBF1
GO:0006914	RAB19
GO:0006914	TBC1D5
GO:0006914	FBXO7
GO:0006914	LRRK2
GO:0006914	VDAC1
GO:0006914	SOGA3
GO:0006914	KAT5
GO:0006914	FEZ1
GO:0006914	NPRL2
GO:0006914	WDFY3
GO:0006914	STK11
GO:0006914	ELAPOR1
GO:0006914	ATG16L1
GO:0006914	TOMM20
GO:0006914	RHEB
GO:0006914	WASHC1
GO:0006914	HTR2B
GO:0006914	ARFIP2
GO:0006914	DAPK1
GO:0006914	HTT
GO:0006914	GATA4
GO:0006914	NLRP6
GO:0006914	ORMDL3
GO:0006914	RPTOR
GO:0006914	STX12
GO:0006914	PARK7
GO:0006914	STAM
GO:0006914	ATP6V1A
GO:0006914	RRAGD
GO:0006914	CLEC16A
GO:0006914	HSPA8
GO:0006914	EPM2A
GO:0006914	KLHL22
GO:0006914	PIK3C2B
GO:0006914	ITGB4
GO:0006914	PJVK
GO:0006914	RUBCN
GO:0006914	VAMP8
GO:0006914	VPS13C
GO:0006914	MAPK15
GO:0006914	SMURF1
GO:0006914	EPG5
GO:0006914	TOLLIP
GO:0006914	DAPK2
GO:0006914	CDK5R1
GO:0006914	MFN1
GO:0006914	SBF2
GO:0006914	RAB3GAP1
GO:0006914	TRIM8
GO:0006914	WDR41
GO:0006914	MET
GO:0006914	SESN3
GO:0006914	SESN2
GO:0006914	TICAM1
GO:0006914	TLK2
GO:0006914	MTDH
GO:0006914	OSBPL7
GO:0006914	PRKN
GO:0006914	GAPDH
GO:0006914	MTMR3
GO:0006914	SNRNP70
GO:0006914	DRAM2
GO:0006914	SOGA1
GO:0006914	PIK3R2
GO:0006914	PIK3C2A
GO:0006914	USP33
GO:0006914	DNM1L
GO:0006914	ULK2
GO:0006914	SMCR8
GO:0006914	PIK3R4
GO:0006914	DYNLL1
GO:0006914	TRIM22
GO:0006914	RAB43
GO:0006914	LRSAM1
GO:0006914	GPSM1
GO:0006914	EXOC8
GO:0006914	HAX1
GO:0006914	PAFAH1B2
GO:0006914	CSNK2A1
GO:0006914	ATP6V1E1
GO:0006914	RNF185
GO:0006914	NOD2
GO:0006914	PIP4K2C
GO:0006914	SPATA18
GO:0006914	TP53
GO:0006914	CAPNS1
GO:0006914	RNF5
GO:0006914	RETREG3
GO:0006914	PACS2
GO:0006914	ZFYVE1
GO:0006914	VPS36
GO:0006914	ATG4D
GO:0006914	UCHL1
GO:0006914	ATP6V0D1
GO:0006914	EEF1A1
GO:0006914	CISD2
GO:0006914	PIP4K2B
GO:0006914	TOMM40
GO:0006914	UFM1
GO:0006914	QSOX1
GO:0006914	RB1CC1
GO:0006914	TOMM70
GO:0006914	ATG12
GO:0006914	VPS37D
GO:0006914	ATP6V0B
GO:0006914	SIRT2
GO:0006914	TP53INP2
GO:0006914	ATG9B
GO:0006914	PRKD1
GO:0006914	SNX32
GO:0006914	SUPT5H
GO:0006914	HSPB1
GO:0006914	STX17
GO:0006914	LEP
GO:0006914	RRAGC
GO:0006914	DAP
GO:0006914	RAB12
GO:0006914	UBXN6
GO:0006914	FZD5
GO:0006914	ROCK1
GO:0006914	TREM2
GO:0006914	FUNDC2
GO:0006914	PHF23
GO:0006914	HGF
GO:0006914	UBA5
GO:0006914	LACRT
GO:0006914	CAMKK2
GO:0006914	WDR24
GO:0006914	RAB8A
GO:0006914	SPTLC2
GO:0006914	SPTLC1
GO:0006914	TMEM39B
GO:0006914	VPS13A
GO:0006914	CSNK2A2
GO:0006914	MAP1LC3B
GO:0006914	CALCOCO2
GO:0006914	PRKAA1
GO:0006914	VPS37B
GO:0006914	ZKSCAN3
GO:0006914	TRIM6
GO:0006914	VPS25
GO:0006914	TFEB
GO:0006914	EVA1A
GO:0006914	MID2
GO:0006914	DAPL1
GO:0006914	CHMP2B
GO:0006914	WDFY4
GO:0006914	MAP1S
GO:0006914	TRIM13
GO:0006914	WAC
GO:0006914	VPS35
GO:0006914	NPC1
GO:0006914	SRC
GO:0006914	MTMR9
GO:0006914	TMEM41B
GO:0006914	TRIM65
GO:0006914	ATM
GO:0006914	TRIM27
GO:0006914	VPS18
GO:0006914	MTMR4
GO:0006914	HMOX1
GO:0006914	MLST8
GO:0006914	GOLGA2
GO:0006914	SYT11
GO:0006914	SMG1
GO:0006914	TECPR2
GO:0006914	EXOC1
GO:0006914	TMEM39A
GO:0006914	SEC16A
GO:0006914	EIF4G2
GO:0006914	RAB7A
GO:0006914	MAP1LC3C
GO:0006914	SQSTM1
GO:0006914	TMEM59
GO:0006914	CHMP4A
GO:0006914	PINK1
GO:0006914	LARP1
GO:0006914	BECN2
GO:0006914	MEFV
GO:0006914	CLN3
GO:0006914	EMC6
GO:0006914	ULK3
GO:0006914	VTA1
GO:0006914	PLEKHF1
GO:0006914	MCL1
GO:0006914	DRD2
GO:0006914	TRIML1
GO:0006914	EP300
GO:0006914	UBQLN4
GO:0006914	DDIT3
GO:0006914	TOMM22
GO:0006914	GPR137
GO:0006914	EI24
GO:0006914	ATP6V1G1
GO:0006914	CLU
GO:0006914	FBXL2
GO:0006914	PRKACA
GO:0006914	LAMTOR1
GO:0006914	ATG5
GO:0006914	VPS11
GO:0006914	PLAA
GO:0006914	PIM2
GO:0006914	HSPB8
GO:0006914	CAPN1
GO:0006914	TRAPPC4
GO:0006914	ATP6V1E2
GO:0006914	BCL2L11
GO:0006914	FOXO3
GO:0006914	CDC37
GO:0006914	RUBCNL
GO:0006914	RETREG1
GO:0006914	ILRUN
GO:0006914	PRKAG1
GO:0006914	CASP1
GO:0006914	NUPR1
GO:0006914	C9orf72
GO:0006914	VPS41
GO:0006914	PLK3
GO:0006914	XBP1
GO:0006914	MAP1LC3A
GO:0006914	SH3BP4
GO:0006914	DCN
GO:0006914	ADRB2
GO:0006914	SEC16B
GO:0006914	VPS39
GO:0006914	RIPK2
GO:0006914	FEZ2
GO:0006914	DYNLL2
GO:0006914	UVRAG
GO:0006914	SUPT20H
GO:0006914	ATP6V1H
GO:0006914	SNCA
GO:0006914	MAPT
GO:0006914	ERN1
GO:0006914	CTSA
GO:0006914	MFSD8
GO:0006914	VPS26A
GO:0006914	UBQLN2
GO:0006914	MUL1
GO:0006914	FYCO1
GO:0006914	UBXN2B
GO:0006914	KAT8
GO:0006914	NRBP2
GO:0006914	TMEM74
GO:0006914	FNBP1L
GO:0006914	EXOC7
GO:0006914	FOXK2
GO:0006914	BMF
GO:0006914	PLEKHM1
GO:0006914	GSK3B
GO:0006914	GSK3A
GO:0006914	SNX6
GO:0006914	TSC2
GO:0006914	STUB1
GO:0006914	BNIP3L
GO:0006914	TP53INP1
GO:0006914	TRAPPC8
GO:0006914	PRKAB2
GO:0006914	ATG10
GO:0006914	IRGM
GO:0006914	RAB1B
GO:0006914	PIK3CB
GO:0006914	YOD1
GO:0006914	GABARAPL1
GO:0006914	STAM2
GO:0006914	RAB23
GO:0006914	IFI16
GO:0006914	HIF1A
GO:0006914	ATP6V0C
GO:0006914	ABL1
GO:0006914	RAB1A
GO:0006914	ABL2
GO:0006914	VMP1
GO:0006914	TBC1D14
GO:0006914	KIF25
GO:0006914	SCOC
GO:0006914	FIS1
GO:0006914	CHMP3
GO:0006914	ATP5IF1
GO:0006914	CHMP6
GO:0006914	VPS51
GO:0006914	CD84
GO:0006914	UMOD
GO:0006914	HSP90AA1
GO:0006914	GPR137B
GO:0006914	TRIM14
GO:0006914	RUFY4
GO:0006914	ATG14
GO:0006914	LAMTOR4
GO:0006914	SNX5
GO:0006914	RMC1
GO:0006914	TMEM150C
GO:0006914	RAB39B
GO:0006914	ATG4C
GO:0006914	MTOR
GO:0006914	PIK3CA
GO:0006914	SNAP29
GO:0006914	BCL2
GO:0006914	ARSB
GO:0006914	ATP6V0A2
GO:0006914	WDR45
GO:0006914	HAP1
GO:0006914	PRKAB1
GO:0006914	PIK3C3
GO:0006914	RAB33B
GO:0006914	VPS33A
GO:0006914	UFC1
GO:0006914	NOD1
GO:0006914	PGAM5
GO:0006914	TSPO
GO:0006914	ATG7
GO:0006914	SLC38A9
GO:0006914	NBR1
GO:0006914	TAB2
GO:0006914	STAT3
GO:0006914	RAB3GAP2
GO:0006914	WDR6
GO:0006914	SNAPIN
GO:0006914	STBD1
GO:0006914	MT3
GO:0006914	BECN1
GO:0006914	CSNK2B
GO:0006914	TPCN1
GO:0006914	KDR
GO:0006914	RAB39A
GO:0006914	ZMPSTE24
GO:0006914	SIRT1
GO:0006914	GRAMD1A
GO:0006914	MAP3K7
GO:0006914	MAPK3
GO:0006914	FLCN
GO:0006914	KLHL3
GO:0006914	TRIM17
GO:0006914	CHMP4C
GO:0006914	NRBF2
GO:0006914	EIF4G1
GO:0006914	WIPI2
GO:0006914	ATP6V1G2
GO:0006914	VPS37A
GO:0006914	TBK1
GO:0006914	HK2
GO:0006914	LAMTOR3
GO:0006914	ATG4B
GO:0006914	LAMTOR5
GO:0006914	SVIP
GO:0006914	CASP3
GO:0006914	ATP6V0E2
GO:0006914	MTMR8
GO:0006914	SESN1
GO:0006914	VTI1A
GO:0006914	SH3GLB1
GO:0006914	POLDIP2
GO:0006914	SNF8
GO:0006914	PTPN22
GO:0006914	LAMTOR2
GO:0006914	ACER2
GO:0006914	USP10
GO:0006914	ZC3H12A
GO:0006914	EXOC4
GO:0006914	ITPR1
GO:0006914	PSAP
GO:0006914	RNF166
GO:0006914	TRIM68
GO:0006914	PSEN1
GO:0006914	MTMR14
GO:0006914	VPS16
GO:0006914	LZTS1
GO:0006914	A0A2U3TZJ3
GO:0006914	LAMP3
GO:0006914	HTRA2
GO:0006914	DDRGK1
GO:0006914	IL10
GO:0006914	OPTN
GO:0006914	SEC22B
GO:0006914	PRKAG2
GO:0006914	ULK1
GO:0006914	PRKAG3
GO:0006914	VPS4B
GO:0006914	ATP6V1D
GO:0006914	TIGAR
GO:0006914	BOK
GO:0006914	UBQLN1
GO:0006914	RNF41
GO:0006914	RRAGB
GO:0006914	SYNPO2
GO:0006914	ATP13A2
GO:0006914	RGS19
GO:0006914	ATG3
GO:0006914	ATP6V0A1
GO:0006914	DAPK3
GO:0006914	MVB12A
GO:0006914	H7C152
GO:0006914	TRIM34
GO:0006914	ATG2B
GO:0006914	KDM4A
GO:0006914	TPCN2
GO:0006914	ATG13
GO:0006914	DEPDC5
GO:0006914	MTCL1
GO:0006914	PRKAA2
GO:0006914	CHMP4B
GO:0006914	PYCARD
GO:0006914	ATG16L2
GO:0006914	MTM1
GO:0006914	GABARAP
GO:0006914	URS0000554A4F_9606
GO:0006914	CHMP2A
GO:0006914	TM9SF1
GO:0006914	C19orf12
GO:0006914	ATP6V0E1
GO:0006914	HUWE1
GO:0006914	STING1
GO:0006914	VPS37C
GO:0006914	URS0000324096_9606
GO:0006914	pik3c3-uvrag_human
GO:0006914	atg5-atg12-tecpr1_human
GO:0006914	hpse_human-1
GO:0006914	pik3c3-atg14_human
GO:0006914	ulk1-atg13_human
GO:0006914	abeta-42-oligomer_human
GO:0006914	escrt-iii_human
GO:0006914	LGALS8
