# Supplementary material for: Identification of Autophagy Related circRNA-miRNA-mRNA-Subtypes Network With Radiotherapy Responses and Tumor Immune Microenvironment in Non-small Cell Lung Cancer
Source: Front Genet. 2021 Sep 9;12:730003. doi: 10.3389/fgene.2021.730003 (PMC8458766; doi:10.3389/fgene.2021.730003)
Supplement: Supplementary file 6 [file Table_2.XLS]

## Sheet: ARGS score by ssGSEA
Supplementary Table 2.ARGS score calculated by ssGSEA
	TCGA.69.7974.01A	TCGA.97.7546.01A	TCGA.50.5044.01A	TCGA.50.6593.01A	TCGA.50.5049.01A	TCGA.55.6970.01A	TCGA.05.4424.01A	TCGA.50.6592.01A	TCGA.50.6595.01A	TCGA.49.4510.01A	TCGA.91.6847.01A	TCGA.50.5072.01A	TCGA.50.5045.01A	TCGA.55.8620.01A	TCGA.73.A9RS.01A	TCGA.50.5051.01A	TCGA.55.6968.01A	TCGA.78.7536.01A	TCGA.J2.8194.01A	TCGA.99.8033.01A	TCGA.95.A4VK.01A	TCGA.64.5779.01A	TCGA.97.8176.01A	TCGA.55.A48Z.01A	TCGA.53.A4EZ.01A	TCGA.50.5942.01A	TCGA.55.8094.01A	TCGA.49.4507.01A	TCGA.50.5930.01A	TCGA.05.4384.01A	TCGA.4B.A93V.01A	TCGA.56.7730.01A	TCGA.52.7812.01A	TCGA.70.6722.01A	TCGA.39.5040.01A	TCGA.70.6723.01A	TCGA.21.5787.01A	TCGA.56.7579.01A	TCGA.60.2715.01A	TCGA.56.8308.01A	TCGA.44.6777.01A	TCGA.55.6981.01A	TCGA.44.6774.01A	TCGA.05.4382.01A	TCGA.MP.A4T9.01A	TCGA.50.5933.01A	TCGA.49.4506.01A	TCGA.49.AARO.01A	TCGA.50.8460.01A
GO:0006914	1.28678	1.2697	1.25578	1.27806	1.28603	1.28824	1.29864	1.2756	1.25903	1.26585	1.23281	1.25461	1.28732	1.27206	1.25252	1.26064	1.25832	1.24495	1.2796	1.26094	1.26807	1.25401	1.2629	1.27541	1.2556	1.26346	1.24546	1.24319	1.26552	1.30569	1.24492	1.25029	1.26854	1.26958	1.26494	1.23788	1.25933	1.2609	1.30513	1.27407	1.30689	1.28965	1.28288	1.28441	1.28768	1.28938	1.25713	1.27244	1.275
GO:0000422	1.42386	1.39508	1.4096	1.43017	1.39687	1.413	1.43664	1.40632	1.40481	1.45692	1.38197	1.41156	1.41647	1.47242	1.42834	1.42297	1.39629	1.38683	1.43305	1.38938	1.42425	1.3959	1.41725	1.39383	1.44859	1.40736	1.42789	1.4002	1.44322	1.43909	1.4335	1.39568	1.3849	1.36512	1.40844	1.36721	1.4024	1.42448	1.4334	1.39835	1.43198	1.44075	1.42413	1.42218	1.41985	1.42831	1.39547	1.4379	1.4339
GO:0010506	1.26642	1.26551	1.23092	1.25515	1.25568	1.26014	1.28919	1.24826	1.23324	1.23522	1.20065	1.2278	1.25287	1.24352	1.2127	1.23535	1.25235	1.2251	1.25362	1.22854	1.23275	1.23501	1.23046	1.25707	1.22492	1.24844	1.21721	1.20635	1.23676	1.28638	1.21027	1.22103	1.24618	1.25581	1.23806	1.21718	1.22593	1.23211	1.28964	1.25402	1.29244	1.26505	1.26293	1.25894	1.26504	1.27109	1.21132	1.24995	1.25918
GO:0016236	1.32103	1.30796	1.30936	1.32398	1.31856	1.33866	1.3441	1.32875	1.30406	1.32164	1.29479	1.31297	1.32905	1.32971	1.31597	1.32396	1.30713	1.30926	1.33217	1.30548	1.31739	1.30874	1.31559	1.30327	1.33673	1.3019	1.32691	1.28904	1.31581	1.35408	1.2992	1.30493	1.30877	1.30174	1.31531	1.29824	1.30062	1.32146	1.33306	1.32346	1.34288	1.34246	1.33246	1.33254	1.32877	1.33907	1.30732	1.30873	1.31808
GO:0016237	1.18999	1.0808	1.01614	1.21134	1.13831	1.17065	1.31406	1.11354	1.14976	1.11302	1.20415	1.07822	1.08973	1.19875	1.09852	1.11094	1.43471	1.31589	1.1954	1.01911	1.07219	1.33221	1.13926	1.1334	1.1073	1.19181	1.08469	1.1532	1.10588	1.15406	1.0718	0.959492	1.12753	1.08041	1.14466	1.18025	1.16581	1.14093	1.19002	1.13579	1.19086	1.20233	1.23695	1.02147	1.04261	1.15987	0.965211	1.20098	1.15755
GO:0030242	0.988714	1.0203	0.773241	0.896623	0.994363	1.1255	0.999471	1.06796	0.901947	0.875021	1.06874	1.01961	0.900099	1.01507	1.05395	0.848652	1.28411	1.10948	0.987614	0.958104	0.88978	1.18838	0.872344	0.845313	0.970198	1.01605	0.92689	1.01587	0.998953	0.976977	0.940479	1.03003	0.899008	0.961021	1.06329	1.07734	0.94635	0.950702	0.924265	0.973663	0.940909	0.911858	0.939414	0.926834	0.793638	0.992375	0.882911	0.840554	0.90678
GO:0044804	1.28884	1.16205	1.22047	1.31821	1.27185	1.24928	1.33903	1.28921	1.28024	1.28242	1.29092	1.2231	1.32256	1.34049	1.3107	1.28771	1.34537	1.28188	1.31271	1.20601	1.24882	1.33041	1.30166	1.2593	1.31553	1.21019	1.32276	1.30631	1.30807	1.28419	1.3015	1.31307	1.2456	1.2283	1.34389	1.21925	1.26649	1.37472	1.30544	1.31932	1.271	1.31952	1.3034	1.25354	1.29352	1.32278	1.2118	1.33648	1.24963
GO:0061684	1.26003	1.26705	1.33423	1.35736	1.3475	1.32694	1.37522	1.23913	1.35107	1.30249	1.17303	1.33019	1.45705	1.22829	1.22605	1.34098	1.28667	1.10261	1.36288	1.29997	1.15308	1.23975	1.21694	1.32066	1.18662	1.26984	1.35665	1.32886	1.23497	1.34335	1.21142	1.21332	1.3252	1.41745	1.25728	1.21693	1.37006	1.25153	1.30456	1.24798	1.42251	1.408	1.37795	1.2543	1.39752	1.33983	1.28412	1.44347	1.45422
GO:0061738	1.21544	1.08039	1.19368	1.21168	1.22751	1.17477	1.17373	1.1634	1.28449	1.2305	1.26937	1.20139	1.21385	1.27457	1.15466	1.1302	1.72495	1.29319	1.17838	1.1162	1.12266	1.3711	1.17742	1.13309	1.06929	1.19164	1.04054	1.12447	1.2408	1.16587	1.21191	1.10301	1.17392	1.25297	1.20934	1.16663	1.2594	1.29019	1.24041	1.2237	1.20872	1.30188	1.26542	1.25336	1.15089	1.14613	1.16725	1.22526	1.31007
GO:0075071	0.957695	0.879892	0.976972	0.957757	1.00671	0.961319	0.942553	0.976337	0.966091	0.970102	1.09116	1.08355	1.0393	0.981352	0.996648	0.906457	1.21064	0.993118	1.01008	0.907896	0.953045	1.07015	0.994867	0.948645	0.919014	0.888244	0.865211	0.964696	1.12505	1.03046	0.979085	1.0575	0.882049	0.93353	1.09685	1.00512	0.960471	0.959886	1.02326	0.973803	0.957853	0.91267	1.00417	0.975747	0.918876	0.952799	0.905175	1.0166	0.957718
[truncated: 38 more columns]

## Sheet: ARGS score by GSVA
Supplementary Table 2.ARGS score calculated by GSVA
	TCGA.69.7974.01A	TCGA.97.7546.01A	TCGA.50.5044.01A	TCGA.50.6593.01A	TCGA.50.5049.01A	TCGA.55.6970.01A	TCGA.05.4424.01A	TCGA.50.6592.01A	TCGA.50.6595.01A	TCGA.49.4510.01A	TCGA.91.6847.01A	TCGA.50.5072.01A	TCGA.50.5045.01A	TCGA.55.8620.01A	TCGA.73.A9RS.01A	TCGA.50.5051.01A	TCGA.55.6968.01A	TCGA.78.7536.01A	TCGA.J2.8194.01A	TCGA.99.8033.01A	TCGA.95.A4VK.01A	TCGA.64.5779.01A	TCGA.97.8176.01A	TCGA.55.A48Z.01A	TCGA.53.A4EZ.01A	TCGA.50.5942.01A	TCGA.55.8094.01A	TCGA.49.4507.01A	TCGA.50.5930.01A	TCGA.05.4384.01A	TCGA.4B.A93V.01A	TCGA.56.7730.01A	TCGA.52.7812.01A	TCGA.70.6722.01A	TCGA.39.5040.01A	TCGA.70.6723.01A	TCGA.21.5787.01A	TCGA.56.7579.01A	TCGA.60.2715.01A	TCGA.56.8308.01A	TCGA.44.6777.01A	TCGA.55.6981.01A	TCGA.44.6774.01A	TCGA.05.4382.01A	TCGA.MP.A4T9.01A	TCGA.50.5933.01A	TCGA.49.4506.01A	TCGA.49.AARO.01A	TCGA.50.8460.01A
GO:0006914	0.332664	-0.215955	-0.457723	-0.30035	-0.0352651	0.381449	0.149187	0.0153441	-0.312433	0.117463	0.0447554	-0.186044	0.0519771	-0.257229	-0.44843	-0.43727	-0.291637	0.21713	0.235997	0.0384842	-0.301457	-0.458322	-0.355803	-0.228749	-0.0505756	-0.311308	-0.289278	0.0251989	-0.545508	-0.249197	-0.233663	0.143604	0.115228	0.464925	0.198904	0.22064	0.272637	0.00247557	0.224911	-0.294471	0.156778	-0.371926	-0.456802	0.349096	0.0369659	0.0925504	0.0464415	-0.384223	-0.292306
GO:0000422	0.400443	-0.340498	-0.442978	-0.366408	-0.319	0.318414	0.137505	-0.0662338	-0.328034	0.345962	0.052422	-0.156977	-0.0328781	-0.156539	-0.475671	-0.426467	-0.431865	0.220656	0.314377	0.0781485	-0.31388	-0.533309	-0.34973	-0.373564	0.192886	-0.375629	-0.0714416	0.108324	-0.589883	-0.335486	-0.0197555	0.241484	0.0171838	0.393052	0.21608	0.219371	0.291411	0.234397	0.117535	-0.337938	0.00888765	-0.446346	-0.553408	0.338533	-0.158878	-0.0145756	0.0834989	-0.403125	-0.249076
GO:0010506	0.325276	-0.092116	-0.441689	-0.252467	-0.00839562	0.371535	0.229141	0.0288261	-0.290992	0.0733519	0.0152651	-0.207632	-0.00587178	-0.26351	-0.46012	-0.43184	-0.217178	0.226363	0.194968	-0.025849	-0.295089	-0.433732	-0.367727	-0.203832	-0.106678	-0.240037	-0.308298	-0.0480415	-0.521597	-0.200573	-0.266497	0.0793787	0.127165	0.468806	0.167772	0.210074	0.230281	-0.019696	0.263184	-0.253704	0.247055	-0.355309	-0.420477	0.325935	0.0685971	0.154452	-0.0579154	-0.356476	-0.248489
GO:0016236	0.317824	-0.267162	-0.503974	-0.347951	-0.180942	0.40524	0.124013	0.0320882	-0.346917	0.168303	0.11457	-0.169931	0.0271744	-0.270688	-0.452932	-0.453882	-0.333761	0.299685	0.262822	0.0600966	-0.34174	-0.48492	-0.385925	-0.336876	0.083449	-0.359105	-0.216192	0.0492118	-0.616724	-0.30634	-0.230877	0.237087	0.0745732	0.453905	0.240186	0.294558	0.229471	0.0981956	0.121063	-0.311178	0.080454	-0.417131	-0.510803	0.379206	-0.00629227	0.0864284	0.0860654	-0.426375	-0.338505
GO:0016237	0.702582	-0.395007	-0.812724	0.0816093	-0.161702	0.462977	0.851209	0.0179606	-0.254663	0.10972	0.363654	-0.497596	-0.174395	0.0803564	-0.57239	-0.498341	0.218512	0.742629	0.505033	-0.471969	-0.483999	0.153749	-0.441599	-0.230169	-0.037993	0.181957	-0.505349	0.255446	-0.655145	-0.408568	-0.454859	-0.303731	0.330561	0.372199	0.361119	0.369545	0.474786	0.220784	0.381938	-0.118291	0.310271	-0.356284	-0.067904	-0.0147677	-0.476083	0.154407	-0.390095	-0.308489	-0.30644
GO:0030242	0.327143	-0.116355	-0.748701	-0.599564	-0.0681047	0.603059	0.0860327	0.415361	-0.501244	-0.097538	0.430727	0.147666	-0.355587	-0.00305748	-0.129293	-0.613468	0.350145	0.443874	0.228333	-0.174	-0.520426	0.28687	-0.580635	-0.507656	-0.0796795	-0.021451	-0.426877	0.277419	-0.513802	-0.295441	-0.462309	0.217595	-0.318431	0.201064	0.384912	0.450117	-0.166535	-0.0177309	-0.261017	-0.0923855	-0.454029	-0.463926	-0.472818	-0.0658172	-0.576156	-0.0255387	-0.375164	-0.668177	-0.470137
GO:0044804	0.42408	-0.574838	-0.636187	-0.291287	-0.299946	0.136689	0.424174	0.0447157	-0.380325	0.182076	0.223119	-0.551398	0.16743	-0.131709	-0.513803	-0.480299	-0.28843	0.258209	0.361084	-0.1591	-0.316747	-0.306652	-0.338998	-0.311172	0.210177	-0.51104	-0.130799	0.221428	-0.583043	-0.505218	-0.259114	0.340216	-0.134346	0.430356	0.553581	0.0352474	0.23689	0.457547	0.108554	-0.100366	-0.192278	-0.46846	-0.525369	0.404638	-0.154091	0.223735	-0.270414	-0.327553	-0.485138
GO:0061684	0.0956187	-0.284966	-0.0452741	0.154361	0.144962	0.33644	0.300046	-0.168791	0.143315	0.315867	-0.105855	-0.146856	0.407598	-0.409457	-0.533018	-0.209171	-0.355639	-0.158161	0.257192	-0.11831	-0.626084	-0.567297	-0.568616	-0.347123	-0.319927	-0.320563	-0.0279935	-0.23844	-0.641078	-0.233671	-0.332084	-0.300083	0.163353	0.578697	0.13009	0.0462544	0.444658	0.0312401	-0.0705621	-0.378438	0.406544	0.101139	-0.142695	-0.0315865	0.303391	0.147953	0.121632	0.0393315	0.33297
GO:0061738	0.171623	-0.756133	-0.73204	-0.447667	-0.0723579	0.3774	-0.428021	-0.360086	0.217166	0.284396	0.122658	-0.194781	-0.376837	-0.194039	-0.627748	-0.608899	0.546503	0.490007	0.125075	-0.553106	-0.724148	-0.148141	-0.54067	-0.764733	-0.552261	-0.50378	-0.646255	-0.487847	-0.648285	-0.596488	-0.722555	-0.430214	-0.0256779	0.748416	0.360804	-0.184175	0.292889	0.607631	-0.00341234	-0.421278	0.188922	0.0173849	-0.195836	0.3238	-0.870131	-0.240059	-0.0216286	-0.517084	-0.0410009
GO:0075071	-0.0503902	-0.590169	-0.354171	-0.429214	0.0916906	0.283873	-0.168942	-0.0110357	-0.556093	-0.110248	0.166771	0.15957	0.342432	-0.195217	-0.455658	-0.668183	-0.0480589	0.186489	0.291955	-0.344568	-0.354214	-0.280552	-0.210768	-0.474772	-0.258741	-0.510584	-0.551108	-0.0601336	-0.317395	-0.167672	-0.318429	0.205645	-0.307577	0.229026	0.285374	0.210334	0.0249481	-0.015266	0.0642475	-0.292127	-0.166892	-0.625707	-0.38768	0.210921	-0.335961	-0.145071	-0.13077	-0.107555	-0.34304
[truncated: 38 more columns]

## Sheet: Immune cells score by ssGSEA
Supplementary Table 2.Immune cells score calculated by ssGSEA
	TCGA.69.7974.01A	TCGA.97.7546.01A	TCGA.44.6777.01A	TCGA.50.5044.01A	TCGA.55.6981.01A	TCGA.44.6774.01A	TCGA.05.4382.01A	TCGA.MP.A4T9.01A	TCGA.50.6593.01A	TCGA.50.5049.01A	TCGA.50.5933.01A	TCGA.55.6970.01A	TCGA.05.4424.01A	TCGA.50.6592.01A	TCGA.50.6595.01A	TCGA.49.4510.01A	TCGA.91.6847.01A	TCGA.50.5072.01A	TCGA.50.5045.01A	TCGA.49.4506.01A	TCGA.55.8620.01A	TCGA.49.AARO.01A	TCGA.73.A9RS.01A	TCGA.50.5051.01A	TCGA.55.6968.01A	TCGA.50.8460.01A	TCGA.64.1680.01A	TCGA.49.4487.01A	TCGA.78.7536.01A	TCGA.J2.8194.01A	TCGA.99.8033.01A	TCGA.95.A4VK.01A	TCGA.64.5779.01A	TCGA.97.8176.01A	TCGA.05.5428.01A	TCGA.55.7574.01A	TCGA.55.A48Z.01A	TCGA.50.5935.01A	TCGA.86.7955.01A	TCGA.73.4666.01A	TCGA.86.8279.01A	TCGA.53.A4EZ.01A	TCGA.50.5942.01A	TCGA.55.8094.01A	TCGA.71.8520.01A	TCGA.49.4507.01A	TCGA.50.5930.01A	TCGA.05.4384.01A	TCGA.4B.A93V.01A
Activated B cell	0.398849	0.445368	0.479121	0.294448	0.420899	0.349451	0.416124	0.331077	0.313731	0.589583	0.247808	0.451709	0.335273	0.360509	0.28652	0.283977	0.0152739	0.256932	0.596713	0.419462	0.375539	0.455006	0.207406	0.367079	0.38511	0.471589	0.217343	0.607365	0.237027	0.285232	0.327234	0.483029	0.491181	0.302968	0.163214	0.635694	0.311223	0.308031	0.207193	0.326673	0.145439	0.311128	0.376293	0.0962553	0.200477	0.372647	0.482349	0.255524	0.332172
Activated CD4 T cell	0.636685	0.500622	0.535546	0.573582	0.466659	0.489793	0.529393	0.512703	0.488876	0.655818	0.594898	0.609638	0.565548	0.630824	0.601693	0.304376	0.408693	0.593625	0.630931	0.693897	0.511122	0.533485	0.558662	0.514322	0.642611	0.462773	0.451052	0.738465	0.624806	0.458921	0.642506	0.497377	0.626578	0.525555	0.548036	0.639025	0.511862	0.501923	0.449159	0.695427	0.392165	0.528651	0.354052	0.436786	0.472841	0.68888	0.568519	0.402332	0.550557
Activated CD8 T cell	0.583194	0.554174	0.569936	0.625514	0.496914	0.510632	0.53946	0.556641	0.476019	0.760048	0.55892	0.591618	0.549691	0.644466	0.603532	0.531023	0.506989	0.489525	0.709884	0.729683	0.569547	0.619743	0.550055	0.501952	0.587142	0.604762	0.512347	0.71594	0.567632	0.49703	0.649982	0.597759	0.591234	0.512849	0.564312	0.665806	0.549486	0.57718	0.508263	0.702087	0.440896	0.525339	0.504649	0.47157	0.470727	0.781371	0.595745	0.483023	0.615191
Activated dendritic cell	0.594354	0.568976	0.618405	0.539867	0.52412	0.538757	0.550868	0.537737	0.565723	0.588788	0.569053	0.572097	0.549897	0.569098	0.552222	0.525716	0.328543	0.491915	0.630396	0.581031	0.508143	0.602067	0.419818	0.508059	0.536455	0.560998	0.547591	0.556278	0.532298	0.560017	0.564231	0.490525	0.466523	0.527798	0.554096	0.549481	0.516032	0.541154	0.370139	0.574924	0.494781	0.480257	0.487438	0.366165	0.510856	0.562232	0.496536	0.557221	0.477537
CD56bright natural killer cell	0.599737	0.630108	0.630209	0.628422	0.622494	0.654388	0.609274	0.624488	0.614849	0.651814	0.655174	0.624022	0.630877	0.627922	0.647916	0.609482	0.630299	0.618996	0.661095	0.620413	0.573074	0.62657	0.612305	0.619395	0.601614	0.670733	0.627863	0.645177	0.619137	0.589288	0.61244	0.596657	0.581112	0.599175	0.614785	0.614904	0.622882	0.641484	0.57145	0.637557	0.614744	0.611141	0.608828	0.620765	0.639805	0.69073	0.602754	0.585525	0.559162
CD56dim natural killer cell	0.738281	0.6821	0.753273	0.663005	0.693599	0.740331	0.732254	0.73796	0.797153	0.717553	0.74674	0.7265	0.738191	0.726746	0.703599	0.783061	0.618821	0.743395	0.769546	0.71608	0.719021	0.75027	0.719312	0.783728	0.699816	0.707739	0.671537	0.717886	0.746095	0.710325	0.748699	0.734178	0.767514	0.731345	0.801302	0.726515	0.748779	0.734205	0.669616	0.748688	0.747923	0.769687	0.667328	0.753656	0.704972	0.71661	0.719368	0.71484	0.785244
Central memory CD4 T cell	0.878176	0.872944	0.885945	0.928328	0.868151	0.882734	0.905665	0.883213	0.892341	0.938036	0.898756	0.876707	0.856294	0.882433	0.89895	0.836752	0.854846	0.879332	0.932781	0.876675	0.83678	0.903592	0.83359	0.825827	0.847482	0.909016	0.869629	0.883435	0.833327	0.873283	0.903986	0.877266	0.848184	0.873492	0.868313	0.906389	0.870473	0.894613	0.7941	0.881321	0.881464	0.773212	0.860387	0.782502	0.875368	0.919771	0.891594	0.877621	0.849025
Central memory CD8 T cell	0.733951	0.707494	0.850601	0.720539	0.719279	0.787627	0.784875	0.735611	0.748343	0.747617	0.816774	0.720955	0.744148	0.726943	0.763708	0.603167	0.559833	0.680495	0.768933	0.656017	0.664914	0.731059	0.573824	0.6082	0.65412	0.663515	0.613	0.651997	0.60159	0.729972	0.673897	0.571778	0.61126	0.662645	0.684753	0.673847	0.727626	0.680069	0.568007	0.765674	0.668074	0.55922	0.633921	0.537603	0.755219	0.655766	0.664446	0.702735	0.592172
Effector memeory CD4 T cell	0.507994	0.501042	0.536993	0.471935	0.466824	0.519228	0.538369	0.461543	0.489385	0.578292	0.563851	0.491857	0.511365	0.495061	0.507028	0.394685	0.384797	0.530372	0.504155	0.51289	0.56775	0.456186	0.450253	0.417932	0.555544	0.562959	0.460463	0.498885	0.471721	0.447751	0.453997	0.431141	0.509434	0.495746	0.521294	0.503891	0.462007	0.446228	0.446335	0.489583	0.445806	0.41454	0.477649	0.47092	0.462184	0.448598	0.505394	0.492221	0.410841
Effector memeory CD8 T cell	0.703546	0.636862	0.710438	0.600347	0.60143	0.650354	0.68484	0.648448	0.620957	0.729863	0.683151	0.646718	0.626608	0.626604	0.62725	0.587334	0.450921	0.558953	0.666117	0.635805	0.497577	0.666507	0.551159	0.496663	0.570251	0.636443	0.588009	0.645322	0.569655	0.597884	0.660654	0.606784	0.589244	0.554285	0.541457	0.69912	0.632708	0.631042	0.434438	0.696578	0.517043	0.499551	0.589786	0.38059	0.592053	0.644387	0.590315	0.625503	0.501496
Eosinophil	0.39658	0.443578	0.327395	0.294314	0.293731	0.362388	0.251242	0.399849	0.313447	0.391654	0.300585	0.378942	0.363928	0.289073	0.285591	0.400525	0.139415	0.278145	0.384999	0.286228	0.248163	0.344919	0.331875	0.348184	0.221717	0.31235	0.309611	0.305367	0.244539	0.374161	0.279825	0.309934	0.306606	0.244989	0.231205	0.431568	0.23766	0.306441	0.204786	0.315721	0.244564	0.22766	0.403541	0.18907	0.255776	0.24726	0.309011	0.377323	0.382908
Gamma delta T cell	0.658011	0.618543	0.711325	0.659337	0.609233	0.636741	0.687069	0.651011	0.620961	0.673286	0.671384	0.617316	0.621951	0.644652	0.670059	0.580097	0.546123	0.625944	0.701119	0.619006	0.573978	0.613731	0.564596	0.520097	0.632525	0.602802	0.554205	0.621327	0.568879	0.588362	0.567104	0.525446	0.531042	0.626624	0.657351	0.614653	0.609713	0.600089	0.539706	0.664004	0.598081	0.566312	0.506136	0.525887	0.579445	0.62401	0.624244	0.630083	0.531965
Immature B cell	0.507372	0.52014	0.598872	0.37747	0.464193	0.44262	0.564339	0.435043	0.444335	0.652664	0.494748	0.542664	0.45772	0.49733	0.456998	0.342643	0.112225	0.344601	0.626186	0.50021	0.440007	0.507385	0.329951	0.37421	0.529061	0.506845	0.318444	0.655815	0.39121	0.366918	0.416371	0.498441	0.523215	0.361442	0.377132	0.674951	0.435056	0.43071	0.309277	0.511165	0.301709	0.367351	0.461544	0.13469	0.332817	0.424566	0.542823	0.397916	0.469307
Immature dendritic cell	0.773587	0.701554	0.787554	0.672263	0.734335	0.767147	0.726328	0.749636	0.784744	0.754937	0.714934	0.705205	0.796202	0.697838	0.700727	0.675568	0.684077	0.704807	0.762442	0.677649	0.603665	0.75866	0.632475	0.703805	0.725179	0.765365	0.777277	0.719523	0.820746	0.749696	0.69617	0.648758	0.691975	0.739717	0.745291	0.705259	0.713107	0.730502	0.634422	0.728191	0.723723	0.759418	0.719649	0.614251	0.713499	0.626223	0.717973	0.732211	0.660186
Macrophage	0.476474	0.395149	0.536117	0.421932	0.336914	0.4425	0.451753	0.39687	0.413491	0.487036	0.446563	0.453646	0.437122	0.391056	0.405541	0.310712	0.170901	0.352706	0.481768	0.397927	0.263535	0.436006	0.259267	0.264272	0.351752	0.437035	0.314998	0.41097	0.332362	0.395173	0.31865	0.322735	0.298026	0.390357	0.39256	0.417645	0.321847	0.365865	0.16197	0.448339	0.301666	0.247097	0.336161	0.159434	0.310186	0.414356	0.414915	0.397122	0.262095
Mast cell	0.478391	0.520903	0.552174	0.376857	0.462535	0.495784	0.418761	0.478692	0.414586	0.528523	0.476231	0.442172	0.474402	0.419862	0.381439	0.412501	0.180692	0.421195	0.533322	0.281291	0.214085	0.352309	0.372598	0.356914	0.251781	0.532731	0.452583	0.432802	0.281269	0.424377	0.354171	0.296278	0.315139	0.31491	0.483491	0.489115	0.353744	0.403599	0.250019	0.39302	0.365778	0.208742	0.444051	0.245267	0.405991	0.337926	0.385146	0.457822	0.212456
MDSC	0.807804	0.7155	0.907763	0.686132	0.633754	0.751838	0.831469	0.718127	0.735784	0.897435	0.808455	0.740719	0.752491	0.829561	0.734444	0.625932	0.46289	0.616742	0.891444	0.748089	0.59826	0.831267	0.566666	0.572538	0.727209	0.759055	0.587984	0.790514	0.728533	0.688111	0.720297	0.661973	0.597191	0.700831	0.733783	0.771357	0.72343	0.735562	0.503643	0.835483	0.617974	0.540505	0.599429	0.380806	0.577905	0.789157	0.762725	0.701481	0.636236
Memory B cell	0.443953	0.417291	0.477194	0.328108	0.406745	0.453698	0.395118	0.404795	0.405352	0.450873	0.433209	0.40537	0.438811	0.356424	0.385212	0.302418	0.438835	0.404692	0.447149	0.421326	0.391429	0.399637	0.341375	0.418808	0.4076	0.376677	0.264837	0.419418	0.395132	0.338855	0.271561	0.31193	0.385852	0.32281	0.351493	0.443044	0.402252	0.363769	0.410665	0.362321	0.3369	0.440622	0.366217	0.387119	0.342262	0.35012	0.433849	0.298941	0.348222
Monocyte	0.764033	0.743142	0.803637	0.738815	0.763936	0.756775	0.761404	0.777596	0.764592	0.809744	0.741558	0.759163	0.77847	0.740571	0.745042	0.739047	0.695217	0.745227	0.810715	0.761399	0.727477	0.79092	0.690919	0.751933	0.730687	0.788522	0.707387	0.781384	0.705335	0.727161	0.719325	0.73882	0.7029	0.754667	0.745494	0.757497	0.728747	0.762882	0.68117	0.75899	0.714184	0.73347	0.743252	0.769923	0.742939	0.733779	0.743437	0.754101	0.754461
Natural killer cell	0.736695	0.716122	0.764222	0.715474	0.663523	0.74782	0.740521	0.709212	0.744509	0.754988	0.724206	0.654398	0.711527	0.705556	0.732475	0.646283	0.641671	0.637713	0.757562	0.650832	0.706512	0.740632	0.586401	0.653813	0.728978	0.704684	0.665858	0.705294	0.678286	0.686836	0.696431	0.654459	0.691464	0.642419	0.644663	0.724637	0.689456	0.695425	0.550701	0.687153	0.687857	0.603342	0.691609	0.535214	0.690235	0.679122	0.654118	0.660115	0.64192
Natural killer T cell	0.487383	0.408624	0.489154	0.474298	0.354322	0.44859	0.475238	0.41361	0.406464	0.475743	0.492973	0.419028	0.399458	0.438202	0.497027	0.353024	0.268174	0.404974	0.476416	0.379757	0.313205	0.454462	0.338146	0.328636	0.453098	0.353669	0.310718	0.421696	0.313244	0.348443	0.405317	0.320777	0.355268	0.352156	0.394898	0.404012	0.394715	0.393327	0.298915	0.491937	0.349734	0.324344	0.350607	0.303311	0.333341	0.487299	0.400318	0.373773	0.331593
Neutrophil	0.234312	0.224655	0.272084	0.125859	0.161617	0.217131	0.227073	0.207853	0.246633	0.161199	0.195155	0.303022	0.198399	0.219814	0.276655	0.21277	0.0127551	0.297034	0.254571	0.286957	0.0531073	0.227085	0.157297	0.121771	0.0896287	0.176201	0.143484	0.119709	0.130642	0.317951	0.304378	0.224576	0.0596842	0.333101	0.243958	0.146552	0.0708005	0.138405	0.0363768	0.208183	0.106397	0.0732455	0.0921924	0.16357	0.119101	0.297101	0.27811	0.259633	0.121397
Plasmacytoid dendritic cell	0.701349	0.715858	0.751483	0.717779	0.692181	0.750474	0.731423	0.742713	0.706132	0.720004	0.700187	0.682153	0.719131	0.72243	0.688492	0.67259	0.608114	0.68761	0.729165	0.639478	0.664651	0.726512	0.615223	0.644515	0.70382	0.73356	0.665603	0.688801	0.635555	0.702677	0.652376	0.645155	0.656018	0.693801	0.648577	0.710253	0.706666	0.650215	0.625762	0.672725	0.674798	0.645026	0.682578	0.65999	0.683324	0.650312	0.669918	0.695188	0.653462
Regulatory T cell	0.768212	0.668035	0.859166	0.630762	0.612672	0.728663	0.820127	0.679454	0.695811	0.817368	0.820728	0.645096	0.714979	0.722075	0.758179	0.527752	0.367266	0.594353	0.79471	0.613652	0.60243	0.761354	0.44137	0.48743	0.724588	0.64524	0.496635	0.647528	0.638947	0.634227	0.604255	0.529255	0.509405	0.628417	0.6808	0.668085	0.668975	0.636047	0.391555	0.755402	0.586412	0.511108	0.548516	0.456752	0.583186	0.599934	0.637865	0.655679	0.513668
T follicular helper cell	0.557107	0.568141	0.619041	0.547035	0.517622	0.557712	0.559623	0.568976	0.561136	0.612306	0.576844	0.554331	0.556566	0.544747	0.539679	0.489657	0.350924	0.467271	0.624511	0.514643	0.43279	0.531278	0.407738	0.407788	0.533117	0.543536	0.463559	0.532865	0.445069	0.508323	0.499946	0.478793	0.464156	0.467809	0.534385	0.54493	0.505551	0.528901	0.297953	0.585364	0.47743	0.445268	0.523054	0.372332	0.52314	0.517046	0.501227	0.517794	0.395567
Type 1 T helper cell	0.531586	0.546712	0.592334	0.508258	0.484274	0.552576	0.570333	0.531965	0.522984	0.61579	0.566302	0.528882	0.520151	0.559263	0.54956	0.447237	0.384431	0.517584	0.592774	0.525925	0.406164	0.524548	0.384006	0.43494	0.49127	0.511037	0.44666	0.570002	0.445402	0.492924	0.521582	0.501625	0.466894	0.480092	0.472965	0.574023	0.536602	0.529408	0.371132	0.543836	0.414988	0.394002	0.48639	0.34053	0.491462	0.515372	0.538462	0.477334	0.439188
Type 17 T helper cell	0.372328	0.335064	0.353372	0.330851	0.374832	0.339095	0.344343	0.333456	0.371931	0.315969	0.327143	0.311388	0.303215	0.390405	0.356118	0.312565	0.299381	0.366479	0.376248	0.296813	0.369094	0.319555	0.29653	0.336716	0.329575	0.351692	0.352346	0.311328	0.286219	0.373034	0.330534	0.299113	0.271303	0.336356	0.27886	0.323445	0.32667	0.393869	0.338423	0.336495	0.300528	0.316862	0.3793	0.358915	0.387674	0.373587	0.304463	0.325309	0.390909
Type 2 T helper cell	0.589123	0.578308	0.55376	0.541911	0.553343	0.530445	0.496813	0.514454	0.492238	0.564202	0.521275	0.620993	0.5533	0.571407	0.579379	0.480285	0.542567	0.627398	0.557879	0.566235	0.45954	0.489471	0.49347	0.56184	0.534633	0.508973	0.521936	0.611871	0.50722	0.529748	0.583432	0.521605	0.538783	0.553616	0.5058	0.559149	0.514439	0.537665	0.491025	0.56504	0.523801	0.519052	0.536351	0.540533	0.590191	0.565163	0.536975	0.520939	0.567087
[truncated: 38 more columns]

## Sheet:  Immune cell by GSVA
Supplementary Table 2.Immune cells score calculated by GSVA
	TCGA.69.7974.01A	TCGA.97.7546.01A	TCGA.44.6777.01A	TCGA.50.5044.01A	TCGA.55.6981.01A	TCGA.44.6774.01A	TCGA.05.4382.01A	TCGA.MP.A4T9.01A	TCGA.50.6593.01A	TCGA.50.5049.01A	TCGA.50.5933.01A	TCGA.55.6970.01A	TCGA.05.4424.01A	TCGA.50.6592.01A	TCGA.50.6595.01A	TCGA.49.4510.01A	TCGA.91.6847.01A	TCGA.50.5072.01A	TCGA.50.5045.01A	TCGA.49.4506.01A	TCGA.55.8620.01A	TCGA.49.AARO.01A	TCGA.73.A9RS.01A	TCGA.50.5051.01A	TCGA.55.6968.01A	TCGA.50.8460.01A	TCGA.64.1680.01A	TCGA.49.4487.01A	TCGA.78.7536.01A	TCGA.J2.8194.01A	TCGA.99.8033.01A	TCGA.95.A4VK.01A	TCGA.64.5779.01A	TCGA.97.8176.01A	TCGA.05.5428.01A	TCGA.55.7574.01A	TCGA.55.A48Z.01A	TCGA.50.5935.01A	TCGA.86.7955.01A	TCGA.73.4666.01A	TCGA.86.8279.01A	TCGA.53.A4EZ.01A	TCGA.50.5942.01A	TCGA.55.8094.01A	TCGA.71.8520.01A	TCGA.49.4507.01A	TCGA.50.5930.01A	TCGA.05.4384.01A	TCGA.4B.A93V.01A
Activated B cell	0.352255	0.529711	0.716672	-0.0432459	0.450058	0.293015	0.523295	-0.0278837	0.0779264	0.856482	-0.35345	0.623276	0.0639845	0.174932	-0.266729	-0.314026	-0.707508	-0.539338	0.754068	0.307432	0.285158	0.517996	-0.472966	0.158581	0.391151	0.606301	-0.44376	0.771252	-0.46445	-0.461058	-0.224363	0.508612	0.638782	-0.329125	-0.510071	0.770216	0.0613165	-0.0872294	-0.620299	-0.256023	-0.677398	-0.311025	0.403413	-0.625945	-0.560469	0.163988	0.624945	-0.471162	0.0620848
Activated CD4 T cell	0.382957	-0.295432	-0.0157275	-0.127001	-0.401138	-0.190105	-0.421072	-0.258879	-0.506802	0.508561	0.189181	0.470613	0.165502	0.340647	0.290307	-0.659669	-0.529985	0.187578	0.134835	0.475509	-0.264904	-0.385005	-0.196494	-0.4594	0.345244	-0.466205	-0.442771	0.587617	0.348194	-0.471445	0.302992	-0.393167	0.263817	-0.392402	-0.12618	0.214602	-0.315511	-0.285594	-0.530807	0.5527	-0.702968	-0.187977	-0.706927	-0.574925	-0.429933	0.48072	0.0198902	-0.505161	-0.296608
Activated CD8 T cell	0.15003	-0.334695	-0.0134637	0.198821	-0.560824	-0.497954	-0.139226	-0.0943598	-0.633354	0.647866	-0.0946556	0.357124	-0.0393737	0.24788	0.275109	-0.171552	-0.318097	-0.49071	0.544952	0.585898	-0.149472	-0.0537383	-0.418549	-0.56593	0.0234104	0.148198	-0.381171	0.468725	0.2883	-0.432963	0.171048	-0.0337334	-0.256766	-0.434992	-0.0689858	-0.0374819	-0.183667	0.000363074	-0.320029	0.553509	-0.636173	-0.233297	-0.521271	-0.557695	-0.535757	0.63557	-0.371436	-0.611908	0.223777
Activated dendritic cell	0.593692	-0.0383678	0.528259	0.145466	-0.181659	0.070066	0.299415	0.150853	0.101663	0.449558	0.39017	0.42017	0.309542	0.181814	0.323692	0.0589729	-0.612989	-0.174678	0.565891	0.387093	-0.248439	0.249747	-0.346328	-0.304696	-0.126552	0.0842622	0.0271557	0.194824	0.123229	0.291569	-0.0328752	-0.408311	-0.424754	-0.0356018	0.2003	-0.132818	-0.19417	-0.066365	-0.465684	0.41443	-0.289853	-0.333214	-0.331391	-0.578222	-0.149995	0.329427	-0.31282	0.10325	-0.373186
CD56bright natural killer cell	-0.0666809	-0.249975	-0.0365968	-0.403767	-0.389415	-0.234843	-0.112019	0.0242407	-0.36888	0.214497	0.0998919	0.204831	-0.00504853	0.0380562	-0.0597883	-0.154281	-0.0221093	-0.178005	0.349453	-0.0453136	-0.422597	-0.175641	-0.403716	-0.331733	-0.247547	-0.0508462	-0.152617	-0.238779	-0.0351044	-0.20104	-0.299473	-0.339224	-0.531779	-0.351798	-0.226007	-0.438985	-0.24327	-0.0978301	-0.324535	0.210198	0.00186049	-0.087435	-0.367069	-0.224144	-0.317945	0.251306	-0.476643	-0.452973	-0.442028
CD56dim natural killer cell	0.211014	-0.49556	0.312294	-0.462827	-0.372452	-0.366509	0.272915	-0.0973224	0.206674	0.200124	0.0983981	0.391713	0.0939019	0.188114	0.0352629	0.180042	-0.449283	-0.0139704	0.25239	0.22284	-0.284152	-0.133255	-0.32678	-0.153995	-0.268377	-0.280198	-0.297739	-0.431459	0.180122	-0.0501293	0.252549	-0.15017	-0.3231	-0.227438	0.206077	-0.397797	-0.0284856	0.083081	-0.144112	0.447647	0.126314	0.0411074	-0.428965	-0.0848658	-0.379755	0.288924	-0.248723	-0.359273	0.14894
Central memory CD4 T cell	0.316568	-0.219621	0.289924	0.286678	-0.428021	-0.158183	0.535597	0.0751134	0.031885	0.50274	0.447814	0.422469	-0.114195	0.221107	0.422629	-0.110297	0.148863	0.0289935	0.39473	0.222598	-0.483703	-0.120893	-0.532271	-0.512005	-0.40553	0.149942	-0.253913	-0.346815	-0.00246544	0.391808	0.198758	-0.321785	-0.480537	-0.375765	-0.175552	-0.215028	-0.283927	-0.156713	-0.223881	0.487446	0.126728	-0.484143	-0.298998	-0.555655	-0.200933	0.442834	-0.384411	-0.23923	-0.333646
Central memory CD8 T cell	0.334082	-0.171021	0.641451	-0.088327	0.13275	0.0795111	0.438162	0.183387	0.222601	0.495002	0.504923	0.435761	0.355966	0.0607335	0.391542	-0.368611	-0.347813	-0.0107743	0.348742	-0.227161	-0.355454	-0.310491	-0.60596	-0.516977	-0.371954	-0.310542	-0.493914	-0.304947	-0.327692	0.0143737	-0.292517	-0.64894	-0.616097	-0.404724	-0.0984694	-0.501787	-0.136324	-0.24862	-0.363246	0.499534	-0.167869	-0.595549	-0.280889	-0.525975	0.181134	-0.0740477	-0.494373	-0.161534	-0.392339
Effector memeory CD4 T cell	0.257266	0.291064	0.355788	-0.278529	-0.410855	0.100086	0.342426	-0.0463998	0.00599536	0.508316	0.437751	0.320111	0.14011	0.127869	0.118478	-0.391623	-0.465057	0.0653267	0.236542	0.276992	-0.223422	-0.347597	-0.497497	-0.520647	0.224264	0.15303	-0.330803	-0.0887766	-0.116405	-0.0544594	-0.211815	-0.399265	-0.246557	-0.349632	-0.006635	-0.0318954	-0.298217	-0.345251	-0.239575	0.280004	-0.37901	-0.463933	-0.010532	-0.241126	-0.0656005	-0.00959452	-0.284582	-0.303605	-0.447219
Effector memeory CD8 T cell	0.584824	0.322959	0.487879	-0.161001	-0.0737691	0.224439	0.519387	0.317307	0.0690556	0.649061	0.469152	0.388549	0.228934	0.121454	0.0104889	-0.0873592	-0.518932	-0.294877	0.37808	0.274031	-0.449832	0.27683	-0.36355	-0.530488	-0.308663	0.407781	0.0469367	0.253388	-0.210948	0.105608	0.336255	0.0574506	-0.246311	-0.396028	-0.362531	0.450731	0.215918	0.346667	-0.488439	0.552977	-0.424395	-0.513222	0.0403005	-0.698487	0.057651	0.42852	-0.146246	-0.029871	-0.270947
Eosinophil	0.522587	0.535902	0.426866	-0.132274	-0.0263623	0.446219	-0.0285126	0.560423	0.352437	0.376231	0.0568357	0.431346	0.370772	0.00673861	-0.0588246	0.551667	-0.622696	-0.155754	0.402715	-0.276661	-0.145499	0.352127	-0.0336516	0.209719	-0.381623	0.37925	-0.16507	0.0637034	-0.120288	0.363562	-0.187645	0.0812344	0.0629821	-0.30013	-0.279496	0.455333	-0.105297	0.0287642	-0.489453	0.271075	-0.355828	-0.25909	0.471888	-0.477267	-0.0861256	-0.326687	-0.000874859	0.436658	0.201139
Gamma delta T cell	0.364151	-0.187475	0.478201	0.127634	-0.315937	-0.0512767	0.50962	0.233541	-0.0252639	0.480764	0.340818	0.298788	0.0581505	0.0912731	0.357291	0.0320912	-0.132378	0.141461	0.472963	0.118744	-0.336858	-0.174249	-0.48687	-0.548644	0.0291009	-0.0597562	-0.273283	-0.272854	-0.10584	-0.11146	-0.330931	-0.509941	-0.609892	-0.0573959	0.224685	-0.293914	-0.157115	-0.269456	-0.24726	0.399269	0.0918796	-0.181117	-0.490407	-0.319152	-0.416954	0.225017	-0.297877	-0.143348	-0.444128
Immature B cell	0.647838	0.467486	0.760372	-0.22913	0.171381	0.090403	0.642148	0.0895854	0.242621	0.770682	0.462574	0.632723	0.353699	0.450294	0.115608	-0.425098	-0.769595	-0.435639	0.719914	0.275296	0.0749704	0.498796	-0.544645	-0.3704	0.490478	0.540601	-0.356784	0.759973	-0.334449	-0.461222	-0.243183	0.521463	0.420507	-0.511184	-0.297536	0.628845	0.17676	0.186065	-0.502715	0.469684	-0.614339	-0.362187	0.322555	-0.779593	-0.29839	-0.0493371	0.439241	-0.20224	-0.0903971
Immature dendritic cell	0.447475	-0.221614	0.439617	-0.435425	-0.234459	-0.04172	0.10614	0.189239	0.271731	0.243182	0.253426	0.211783	0.385376	-0.0910997	-0.174872	-0.300716	-0.110292	-0.023577	0.334662	0.0767816	-0.529895	-0.189743	-0.535866	-0.310501	0.170146	0.120575	0.192207	-0.395803	0.496802	0.375276	-0.117019	-0.505296	-0.38439	-0.00723846	0.101779	-0.442235	-0.350849	-0.239535	-0.269905	0.408147	0.210632	0.110092	-0.147049	-0.478366	-0.24936	-0.370376	-0.326752	0.140599	-0.379716
Macrophage	0.482836	0.232317	0.651254	0.33016	-0.155737	0.463034	0.438983	0.115639	0.354369	0.574324	0.42432	0.447353	0.482253	0.263983	0.25432	-0.296718	-0.608708	0.0456486	0.537882	0.0882536	-0.416907	0.232667	-0.37573	-0.465145	-0.116956	0.315926	-0.185854	0.283402	-0.200569	0.0369044	-0.323315	-0.284889	-0.343862	0.107836	0.133952	0.258387	-0.276069	0.110841	-0.657467	0.377257	-0.387998	-0.46736	-0.0804743	-0.548635	-0.30065	0.341826	0.29114	0.173268	-0.500714
Mast cell	0.507742	0.523323	0.773361	0.12282	0.534652	0.452834	0.311632	0.529342	0.356323	0.700676	0.562886	0.432939	0.474357	0.406529	0.220098	0.0718345	-0.581329	0.429895	0.674541	-0.288236	-0.462266	-0.0829559	0.00627377	-0.107295	-0.463335	0.582218	0.383953	0.486556	-0.475539	0.237819	-0.361087	-0.441556	-0.439929	-0.355661	0.504816	0.509205	0.00228596	0.0865325	-0.612081	0.333456	-0.260998	-0.530665	0.23669	-0.547979	0.196279	-0.070838	0.248434	0.516153	-0.554987
MDSC	0.530799	0.187226	0.769383	-0.148888	-0.396235	0.377674	0.610596	0.142059	0.273929	0.818777	0.612185	0.524815	0.417318	0.594746	0.39288	-0.239896	-0.743319	-0.469564	0.696151	0.365233	-0.452552	0.400917	-0.563677	-0.569864	0.277942	0.385355	-0.510574	0.500022	0.284846	0.0502957	-0.00550605	-0.255751	-0.528269	-0.104798	0.232303	0.139328	-0.182505	0.118761	-0.697145	0.696146	-0.417273	-0.390709	-0.426322	-0.770911	-0.529835	0.422449	0.133692	-0.0176173	-0.200657
Memory B cell	0.408584	0.108757	0.442567	-0.265869	0.142108	0.366674	0.00881089	-0.00182384	-0.100775	0.514021	0.369204	0.00290724	0.378081	-0.294814	-0.229789	-0.413974	0.0838828	-0.105763	0.171006	0.137481	0.0446825	-0.123257	-0.266456	0.0510845	0.0988255	-0.196256	-0.538897	0.0561153	0.208421	-0.324892	-0.548561	-0.412079	0.12662	-0.394044	-0.297467	0.141325	-0.109194	-0.196859	-0.0207389	-0.263316	-0.324591	0.304995	-0.153825	0.120478	-0.256886	-0.273668	0.341662	-0.490567	-0.232581
Monocyte	0.537908	-0.193888	0.570304	-0.127168	-0.176251	-0.312427	0.483317	0.429306	0.160406	0.541866	0.170374	0.444257	0.417475	0.158192	0.0186171	0.238751	-0.112592	0.136551	0.604073	0.383966	-0.305589	0.190013	-0.608875	-0.243397	-0.237414	0.085296	-0.346682	0.112521	0.160394	0.170428	0.153498	-0.313889	-0.551333	0.0172293	-0.224338	-0.402484	-0.443451	-0.114443	-0.182126	0.629672	0.0197632	0.0241374	-0.313824	0.140988	-0.372681	0.470133	-0.455295	-0.311328	0.0478149
Natural killer cell	0.436565	0.172871	0.543306	0.0204719	-0.241401	0.325546	0.531355	0.230753	0.402003	0.468833	0.469913	0.101085	0.342192	0.327194	0.251788	-0.0383963	-0.154571	-0.219392	0.379121	-0.219834	-0.0432546	0.19864	-0.590122	-0.338097	0.225915	0.0121371	-0.300557	0.249457	0.185354	-0.0661015	0.00578522	-0.271302	-0.260385	-0.400168	-0.411624	0.0516441	-0.034636	0.0352906	-0.536502	0.224148	0.125438	-0.464252	-0.00446418	-0.532671	0.0813646	0.153466	-0.290972	-0.289255	-0.277785
Natural killer T cell	0.442189	0.108041	0.479072	0.219114	-0.295203	0.115985	0.410577	0.225577	-0.126182	0.335216	0.500463	0.298291	0.149654	0.225215	0.400683	-0.228652	-0.502919	0.00977515	0.472142	-0.253193	-0.367308	0.10567	-0.321867	-0.433394	0.262084	-0.189557	-0.376571	0.097053	-0.301419	-0.213544	-0.022348	-0.483507	-0.410779	-0.339777	-0.12945	-0.089923	-0.0829137	-0.0486511	-0.416058	0.426058	-0.319303	-0.297029	-0.324165	-0.369387	-0.437348	0.403117	-0.15014	-0.273913	-0.320679
Neutrophil	0.297374	0.33367	0.373263	-0.158096	0.0806247	0.414703	0.0495608	0.273186	0.4575	0.0986962	-0.0246718	0.472097	0.21551	0.347749	0.475681	-0.0131091	-0.508564	0.519117	0.383814	0.296096	-0.252986	0.396967	-0.127412	-0.136319	-0.260274	0.198292	-0.126352	-0.158938	-0.36323	0.632321	0.2675	0.0489496	-0.4019	0.633607	0.175269	-0.00795513	-0.387499	0.0582501	-0.543333	-0.0696364	-0.357301	-0.452436	-0.141084	-0.129484	-0.0983768	0.242299	0.523084	0.484812	-0.253535
Plasmacytoid dendritic cell	0.299978	0.0565246	0.351388	-0.158086	-0.20919	0.120987	0.469681	0.137604	-0.217368	0.0263621	0.15988	0.288192	0.215507	0.0421932	-0.218211	-0.0239591	-0.284099	-0.137821	0.243413	-0.111323	-0.414352	-0.134545	-0.373916	-0.505124	-0.0903669	0.164172	-0.289062	-0.41277	0.0684197	0.241869	-0.215531	-0.392447	-0.442884	-0.0794358	-0.2338	-0.165252	-0.291347	-0.428202	-0.0929765	0.104999	0.0328604	-0.154883	-0.29618	-0.161745	-0.142818	-0.142873	-0.36676	-0.313151	-0.280851
Regulatory T cell	0.575738	0.317749	0.777794	0.0310162	-0.104554	0.469547	0.739909	0.331915	0.401542	0.72265	0.710109	0.364973	0.454848	0.515525	0.633675	-0.549345	-0.750255	-0.213596	0.655286	-0.0792534	-0.362506	0.409391	-0.660928	-0.63323	0.354709	-0.0242647	-0.423938	0.0718036	0.117779	0.0731719	-0.28434	-0.538352	-0.504766	-0.154937	0.107486	0.0718305	0.142775	-0.0582346	-0.615112	0.587055	-0.281684	-0.525351	-0.275173	-0.54562	-0.266582	-0.0462244	-0.00816969	0.0809707	-0.589851
T follicular helper cell	0.398477	0.261269	0.572188	0.105599	0.100889	0.257534	0.37661	0.288641	0.286225	0.529363	0.481011	0.500663	0.338621	0.291106	0.355942	-0.152406	-0.464933	-0.288775	0.572503	0.159473	-0.313021	0.0586661	-0.50995	-0.550557	0.148442	0.11578	-0.337798	0.296911	-0.258642	0.00442514	-0.0377266	-0.38061	-0.361769	-0.331859	0.101913	0.0788117	-0.0182094	0.126489	-0.69754	0.502059	-0.339782	-0.385943	-0.0905056	-0.547119	-0.025341	0.182138	-0.143602	0.0221379	-0.360295
Type 1 T helper cell	0.234438	0.196327	0.531816	0.083203	-0.0239377	0.308131	0.364377	0.271382	0.0840872	0.53497	0.336032	0.33334	0.200794	0.315263	0.374134	-0.245186	-0.38963	0.0339988	0.541364	0.0701347	-0.433438	0.134679	-0.512064	-0.405318	-0.00680264	0.0692068	-0.277576	0.316209	-0.195915	-0.041057	0.0693439	-0.140131	-0.291432	-0.184937	-0.118699	0.189081	0.0473501	0.0224561	-0.499961	0.372947	-0.446418	-0.47197	-0.157517	-0.550222	-0.0870136	0.204349	0.0749583	-0.172036	-0.353717
Type 17 T helper cell	0.339017	0.0680167	0.167183	-0.0466826	0.215462	-0.099859	0.229702	0.187462	0.367885	0.0668633	-0.135984	0.063622	-0.0200466	0.478108	0.0110924	0.117116	-0.133893	0.116068	0.443783	-0.211163	-0.0519873	0.120192	-0.109877	-0.0664766	0.0139687	0.286703	0.261436	0.0265794	-0.0979341	0.21158	0.0230564	-0.112051	-0.34167	0.0855741	-0.270017	-0.0355386	-0.0233175	0.320661	-0.0904442	0.157739	-0.197568	-0.0779127	0.183723	-0.0918098	0.285029	0.241299	-0.329449	-0.00992878	0.0849327
Type 2 T helper cell	0.300471	0.146215	0.204142	0.00260867	0.0648362	-0.0549764	-0.365655	-0.197102	-0.326313	0.272249	0.137226	0.50025	0.232943	0.227103	0.294728	-0.345091	0.0357181	0.393573	0.200039	0.0670075	-0.443955	-0.413456	-0.318478	-0.174273	0.0241454	-0.193284	-0.187555	0.256344	0.00269149	-0.149031	0.0572769	-0.313474	-0.326411	-0.162925	-0.219369	-0.0296095	-0.227728	-0.0382839	-0.249991	0.227798	-0.248292	-0.145741	-0.0455133	-0.224222	0.0388646	0.0560724	-0.127811	-0.193009	-0.120266
[truncated: 38 more columns]

## Sheet: Immune cycle score by ssGSEA
Supplementary Table 2.Immune cycle score calculated by ssGSEA
	TCGA.69.7974.01A	TCGA.97.7546.01A	TCGA.44.6777.01A	TCGA.50.5044.01A	TCGA.55.6981.01A	TCGA.44.6774.01A	TCGA.05.4382.01A	TCGA.MP.A4T9.01A	TCGA.50.6593.01A	TCGA.50.5049.01A	TCGA.50.5933.01A	TCGA.55.6970.01A	TCGA.05.4424.01A	TCGA.50.6592.01A	TCGA.50.6595.01A	TCGA.49.4510.01A	TCGA.91.6847.01A	TCGA.50.5072.01A	TCGA.50.5045.01A	TCGA.49.4506.01A	TCGA.55.8620.01A	TCGA.49.AARO.01A	TCGA.73.A9RS.01A	TCGA.50.5051.01A	TCGA.55.6968.01A	TCGA.50.8460.01A	TCGA.64.1680.01A	TCGA.49.4487.01A	TCGA.78.7536.01A	TCGA.J2.8194.01A	TCGA.99.8033.01A	TCGA.95.A4VK.01A	TCGA.64.5779.01A	TCGA.97.8176.01A	TCGA.05.5428.01A	TCGA.55.7574.01A	TCGA.55.A48Z.01A	TCGA.50.5935.01A	TCGA.86.7955.01A	TCGA.73.4666.01A	TCGA.86.8279.01A	TCGA.53.A4EZ.01A	TCGA.50.5942.01A	TCGA.55.8094.01A	TCGA.71.8520.01A	TCGA.49.4507.01A	TCGA.50.5930.01A	TCGA.05.4384.01A	TCGA.4B.A93V.01A
Step1	0.473131	0.45038	0.478817	0.48147	0.466247	0.46227	0.478964	0.460057	0.444689	0.482603	0.492314	0.472052	0.444501	0.499448	0.491692	0.440094	0.450354	0.460496	0.475728	0.453841	0.438324	0.466474	0.493948	0.427657	0.473136	0.447403	0.441437	0.473579	0.480959	0.440223	0.500112	0.414827	0.458663	0.455339	0.4611	0.452852	0.47724	0.452341	0.432285	0.491178	0.459342	0.440701	0.427973	0.434375	0.451447	0.463604	0.473159	0.448679	0.437036
Step2	0.253546	0.277877	0.323522	0.197121	0.219747	0.228414	0.265894	0.218593	0.21357	0.296661	0.274093	0.236827	0.24963	0.262699	0.241419	0.153498	0.118764	0.174831	0.280403	0.239755	0.154327	0.230806	0.131621	0.153829	0.215238	0.237415	0.209877	0.208803	0.184449	0.206042	0.212123	0.185438	0.160654	0.194716	0.241981	0.220922	0.188806	0.23375	0.119522	0.231795	0.184345	0.155394	0.208754	0.0714119	0.192117	0.244436	0.173679	0.226615	0.149903
Step3	0.214262	0.186575	0.24348	0.215758	0.161066	0.194847	0.229782	0.186126	0.173354	0.309317	0.228908	0.227424	0.188136	0.23348	0.203918	0.132062	0.0525613	0.154395	0.273739	0.238181	0.142613	0.20883	0.120197	0.103002	0.198344	0.209831	0.14165	0.252542	0.153263	0.13564	0.219104	0.190481	0.180559	0.134016	0.155391	0.24967	0.173429	0.179436	0.0571615	0.26552	0.0863414	0.131554	0.151351	0.0675828	0.151717	0.258057	0.200533	0.152491	0.134647
Step4.B	0.0685475	0.210452	0.198539	0.16249	0.174215	0.0373059	0.0610879	-0.0527472	0.0323187	0.363097	0.0084275	0.19493	0.0545836	0.232491	0.107176	-0.0182926	-0.258012	0.00470077	0.379852	0.263418	0.0902027	0.19733	0.0799546	0.114597	0.159042	0.197073	-0.0824654	0.387818	0.0610573	-0.0339038	0.133982	0.281383	0.16989	-0.0500886	-0.0280111	0.364346	-0.110387	-0.0734226	0.00545606	0.218082	-0.0981194	0.0636504	0.0552468	-0.0749091	-0.0746194	0.190445	0.301501	-0.109392	0.120831
Step4.Basophil	-0.0620338	-0.178264	0.0671485	-0.0104169	0.038665	0.149357	-0.00319387	-0.154571	-0.0414625	0.0190887	0.0594427	-0.0560074	-0.132087	0.0857052	-0.056083	-0.134009	-0.285168	-0.018331	0.00750313	0.0222305	-0.10231	0.0561567	-0.152447	-0.156173	-0.0612405	-0.307806	-0.315716	-0.0495349	-0.358073	-0.320182	0.0299091	-0.194908	-0.0141647	-0.130975	0.00961153	0.0102335	-0.252659	-0.178125	-0.238258	0.114007	-0.109356	-0.152743	-0.311107	0.0917458	-0.00682267	0.0739844	0.000826055	-0.221242	-0.157305
Step4.CD4.T	0.507894	0.569964	0.563567	0.359885	0.508635	0.508134	0.426023	0.531714	0.558626	0.610172	0.478404	0.487216	0.437083	0.432416	0.515205	0.460592	0.347874	0.439167	0.613298	0.446356	0.392583	0.613872	0.313523	0.304915	0.407581	0.61242	0.456155	0.557542	0.324785	0.468009	0.419863	0.498639	0.469351	0.386964	0.443552	0.548395	0.46917	0.614382	0.281023	0.412148	0.383817	0.339232	0.52142	0.29599	0.500686	0.345768	0.518384	0.423639	0.285198
Step4.CD8.T	0.501839	0.359202	0.462184	0.40494	0.323624	0.364365	0.459577	0.361838	0.336782	0.516014	0.447628	0.404777	0.379421	0.386961	0.498934	0.325071	0.318167	0.274187	0.506826	0.413609	0.310868	0.391663	0.273729	0.147352	0.369246	0.335207	0.290406	0.461908	0.39306	0.357027	0.399679	0.328533	0.356667	0.208202	0.339419	0.414919	0.392113	0.452019	0.206352	0.440648	0.229418	0.312735	0.301079	0.261099	0.307553	0.442168	0.355843	0.27446	0.341385
Step4.Dendritic	0.357436	0.345791	0.365655	0.40785	0.208416	0.304035	0.369216	0.302562	0.201066	0.47684	0.381534	0.314564	0.320926	0.402375	0.396279	0.226949	0.143941	0.246596	0.471558	0.444806	0.278205	0.41446	0.204387	0.203389	0.328019	0.311169	0.207692	0.480412	0.187876	0.17948	0.452407	0.297328	0.271	0.258171	0.237493	0.422576	0.297918	0.257453	0.171081	0.407968	0.234262	0.190345	0.231287	0.059622	0.189496	0.47391	0.368605	0.325471	0.297125
Step4.Eosinophil	-0.0214859	-0.077793	0.0997312	-0.00610092	0.0440711	0.174133	0.0539265	-0.0882872	0.0082028	0.0586119	0.106521	-0.060343	-0.1119	0.110631	0.066425	-0.15317	-0.154324	0.0101088	0.0792322	0.11593	-0.0773663	0.0672688	-0.117637	-0.104411	-0.0280882	-0.187308	-0.26182	0.000751768	-0.188507	-0.15417	0.11958	-0.145057	0.000972203	-0.128949	0.07133	0.0028431	-0.0932432	-0.11546	-0.170799	0.116405	-0.0136129	-0.0982795	-0.266143	-0.0311819	0.0623016	0.0885749	0.0448018	-0.208828	-0.141594
Step4.Macrophage	0.499674	0.452875	0.490062	0.386252	0.322178	0.415208	0.499981	0.338669	0.294736	0.548407	0.485576	0.357972	0.392995	0.498914	0.475836	0.258413	0.25788	0.281649	0.519106	0.412216	0.306262	0.473602	0.219923	0.30032	0.432918	0.318191	0.269772	0.448813	0.404734	0.29606	0.512037	0.296823	0.307664	0.265921	0.402218	0.393466	0.471573	0.339084	0.199271	0.4468	0.376741	0.273413	0.306278	0.143344	0.331893	0.478626	0.346931	0.381018	0.330113
Step4.MDSC	0.176811	0.132746	0.180284	0.186609	0.246193	0.379978	0.306451	0.070185	0.134921	-0.00714046	0.192654	0.0938843	0.168737	0.172285	0.372072	-0.0584306	0.0583357	0.247132	0.137151	0.385726	0.0236001	0.0763436	0.0634853	0.107894	0.0437201	0.0620672	-0.173981	-0.0799863	0.00279467	0.222917	0.380174	0.197887	0.00866902	0.262188	0.275478	-0.101115	-0.0971496	0.0840497	-0.180436	0.0598854	0.139764	0.0916397	-0.169408	0.169178	0.017468	0.352533	0.369535	0.11896	-0.0870314
Step4.Monocyte	0.430514	0.419827	0.456551	0.190824	0.4371	0.458082	0.393101	0.381695	0.35669	0.421205	0.488774	0.326271	0.274193	0.354637	0.494116	0.252011	0.334293	0.24118	0.484722	0.265688	0.121156	0.453604	0.0553964	0.161974	0.253956	0.233896	0.189275	0.307827	0.237035	0.286499	0.368086	0.158174	0.22723	0.247573	0.421382	0.241277	0.432214	0.278801	0.0929855	0.289198	0.369333	0.0918487	0.289092	0.170441	0.413642	0.104458	0.147693	0.23803	0.168007
Step4.Neutrophil	0.312575	0.109472	0.114194	0.294852	0.363882	0.41804	0.39582	0.337267	0.32054	0.198594	0.177608	0.184142	0.267147	0.329177	0.392765	0.154689	0.191893	0.285379	0.418373	0.430565	0.0572824	0.409193	0.144896	0.302562	0.140268	0.147693	0.180335	0.156158	0.202543	0.515189	0.494839	0.30036	0.272399	0.344219	0.366164	0.182735	0.196292	0.183653	0.0453099	0.228449	0.168159	0.0895478	0.116901	0.216072	0.240371	0.294492	0.244012	0.176009	0.281125
Step4.NK	0.456938	0.332235	0.404188	0.406609	0.193441	0.304335	0.410434	0.313092	0.237926	0.532549	0.453817	0.366329	0.313817	0.422011	0.493097	0.232936	0.288312	0.208773	0.47692	0.38892	0.323359	0.384739	0.238936	0.0984471	0.403195	0.29157	0.241975	0.419195	0.354832	0.217845	0.415788	0.302628	0.291691	0.134471	0.314309	0.35572	0.411281	0.371733	0.170492	0.473925	0.210202	0.220153	0.269276	0.164806	0.24252	0.445448	0.325538	0.253554	0.295695
Step4.T	0.354303	0.37475	0.384895	0.354034	0.248819	0.292915	0.327511	0.288831	0.245867	0.500085	0.348658	0.346872	0.289967	0.379988	0.384166	0.216543	0.136268	0.233114	0.497291	0.418469	0.291667	0.426994	0.219554	0.1737	0.334255	0.362947	0.205406	0.489089	0.214895	0.207512	0.37848	0.346616	0.306865	0.189787	0.229409	0.447081	0.288483	0.311899	0.139752	0.382221	0.185974	0.192496	0.264291	0.0457948	0.210553	0.397488	0.393936	0.236358	0.271364
Step4.TH1	0.43308	0.24948	0.365371	0.427165	0.0912706	0.260104	0.422448	0.258136	0.171104	0.563144	0.442499	0.389804	0.312783	0.419267	0.537804	0.161402	0.29063	0.165644	0.459558	0.374231	0.362664	0.302167	0.254992	-0.0528396	0.427524	0.213845	0.180085	0.428537	0.415456	0.188764	0.377553	0.309889	0.274571	0.0636969	0.29623	0.331916	0.380116	0.357952	0.175598	0.504203	0.135188	0.238434	0.199615	0.147315	0.172473	0.446567	0.311298	0.155391	0.269881
Step4.TH17	0.396785	0.357821	0.482091	0.184007	0.306311	0.396512	0.451371	0.304578	0.309999	0.398893	0.314603	0.32852	0.354529	0.275059	0.305157	0.288862	0.187309	0.262947	0.456261	0.454228	0.115938	0.303603	0.171331	0.260369	0.222331	0.325407	0.22084	0.438056	0.306727	0.394908	0.250031	0.26325	0.402435	0.237116	0.319815	0.482065	0.254462	0.384162	0.080574	0.262604	0.167472	0.241978	0.240675	0.0983981	0.298423	0.355085	0.382214	0.27675	0.376775
Step4.TH2	0.0855936	0.0653867	0.245718	0.117962	0.156671	0.00925419	-0.124897	0.0154172	0.0927371	0.0749459	0.0632239	0.0886293	-0.024983	0.0208879	0.0570975	0.00183418	-0.169578	-0.0532474	0.184977	0.0406203	-0.192608	0.429908	-0.152916	0.0276772	-0.101978	0.284102	0.0662574	0.116922	-0.119842	-0.045337	0.112964	0.0344763	-0.0664823	-0.14984	-0.053303	0.0314426	0.0129361	0.284617	-0.181762	0.0417746	-0.0415712	-0.035766	-0.058234	-0.179473	0.0204426	0.0227174	-0.0945912	-0.0819233	-0.190212
Step4.TH22	0.309347	0.114477	0.303211	-0.0395006	0.193331	0.12929	0.25106	0.0809782	0.151498	0.0925962	0.0107035	0.113367	0.131829	-0.0511103	-0.0016541	0.123559	-0.0619439	0.0185487	0.288141	0.349886	-0.193211	0.0976904	-0.0645037	0.126166	-0.187141	0.0744156	-0.0102321	0.29501	0.0647744	0.356693	0.0815729	0.0228532	0.203793	0.0212799	0.0698222	0.340912	-0.0609116	0.261077	-0.101043	-0.0146101	-0.0383159	0.142674	-0.0245312	-0.0154181	-0.0198119	0.204071	0.115321	-0.000950537	0.271259
Step4.Treg	0.157181	0.11837	0.285492	0.100063	0.124071	0.0832482	0.0187969	0.0558936	0.129347	0.142148	0.111529	0.119384	0.0359294	0.0965556	0.0885446	0.0604934	-0.0958736	0.0168006	0.216781	0.0425049	-0.0187924	0.284748	-0.0780454	0.0604628	0.0451108	0.263334	0.0992252	0.123772	0.00673976	0.0212763	0.0578102	0.0755334	0.0379175	-0.0534464	0.106221	0.100206	0.0779291	0.205124	-0.0193104	0.0990866	0.0314973	0.0437011	0.0556056	-0.0253115	0.0953611	0.0398742	0.068251	-0.0221887	-0.0226004
Step5	0.541955	0.497923	0.529473	0.48556	0.530849	0.521329	0.498485	0.542398	0.51258	0.537275	0.526672	0.528771	0.501138	0.494358	0.505002	0.476896	0.406665	0.488026	0.529469	0.476206	0.507304	0.546276	0.504825	0.486141	0.507939	0.52043	0.468517	0.52047	0.49793	0.512677	0.52876	0.503199	0.494558	0.510901	0.483769	0.558788	0.509102	0.51089	0.428883	0.554377	0.49263	0.482558	0.468088	0.460611	0.502523	0.493124	0.509119	0.525917	0.503264
Step6	0.240792	0.231976	0.256674	0.288482	0.224893	0.252377	0.288164	0.238043	0.205997	0.322405	0.2677	0.251383	0.291345	0.309427	0.268085	0.147026	0.13985	0.258472	0.295214	0.261458	0.214711	0.258394	0.188065	0.159712	0.245137	0.248929	0.198859	0.287579	0.21926	0.180702	0.235222	0.223779	0.19363	0.19429	0.213058	0.250071	0.222105	0.223649	0.219186	0.304752	0.195641	0.191373	0.172599	0.132188	0.201077	0.278914	0.262651	0.194373	0.210393
Step7	0.262422	0.223834	0.277377	0.232463	0.239795	0.275696	0.285674	0.244425	0.211696	0.329832	0.269675	0.255589	0.271945	0.314002	0.312035	0.17437	0.145652	0.198299	0.303914	0.299955	0.146655	0.268222	0.141949	0.186563	0.307014	0.224899	0.189713	0.272599	0.215096	0.215747	0.291237	0.193701	0.20899	0.177044	0.251672	0.258187	0.224089	0.207852	0.124452	0.325072	0.21774	0.162597	0.156706	0.1213	0.198295	0.286597	0.215403	0.19359	0.221831
[truncated: 38 more columns]

## Sheet: Immune cycle by GSVA
Supplementary Table 2.Immune cycle score calculated by GSVA
	TCGA.69.7974.01A	TCGA.97.7546.01A	TCGA.44.6777.01A	TCGA.50.5044.01A	TCGA.55.6981.01A	TCGA.44.6774.01A	TCGA.05.4382.01A	TCGA.MP.A4T9.01A	TCGA.50.6593.01A	TCGA.50.5049.01A	TCGA.50.5933.01A	TCGA.55.6970.01A	TCGA.05.4424.01A	TCGA.50.6592.01A	TCGA.50.6595.01A	TCGA.49.4510.01A	TCGA.91.6847.01A	TCGA.50.5072.01A	TCGA.50.5045.01A	TCGA.49.4506.01A	TCGA.55.8620.01A	TCGA.49.AARO.01A	TCGA.73.A9RS.01A	TCGA.50.5051.01A	TCGA.55.6968.01A	TCGA.50.8460.01A	TCGA.64.1680.01A	TCGA.49.4487.01A	TCGA.78.7536.01A	TCGA.J2.8194.01A	TCGA.99.8033.01A	TCGA.95.A4VK.01A	TCGA.64.5779.01A	TCGA.97.8176.01A	TCGA.05.5428.01A	TCGA.55.7574.01A	TCGA.55.A48Z.01A	TCGA.50.5935.01A	TCGA.86.7955.01A	TCGA.73.4666.01A	TCGA.86.8279.01A	TCGA.53.A4EZ.01A	TCGA.50.5942.01A	TCGA.55.8094.01A	TCGA.71.8520.01A	TCGA.49.4507.01A	TCGA.50.5930.01A	TCGA.05.4384.01A	TCGA.4B.A93V.01A
Step1	0.0227244	-0.40526	0.442622	0.0920534	-0.317891	-0.327631	0.308204	-0.294724	-0.485925	0.244875	0.419595	0.508057	-0.089361	0.470415	0.291167	-0.416901	-0.0553624	0.0842138	-0.167227	0.133031	-0.454192	-0.529738	0.117592	-0.441873	-0.264055	-0.337144	-0.281477	-0.203837	0.327085	-0.167502	0.167726	-0.66801	-0.517986	-0.271128	-0.249131	-0.545156	-0.458329	-0.361471	-0.0902427	0.481447	-0.140538	-0.353691	-0.632928	-0.0690304	-0.488602	0.0128605	-0.189781	-0.53747	-0.256897
Step2	0.509794	0.389734	0.671302	0.0550952	-0.100125	0.329875	0.498477	0.0857267	-0.062817	0.666805	0.470857	0.293327	0.391357	0.461329	0.349349	-0.364391	-0.553903	-0.27086	0.594521	0.306945	-0.435682	0.268065	-0.453292	-0.415409	0.209976	0.166031	-0.0486617	0.044692	-0.16059	-0.189973	0.0153189	-0.0882315	-0.269312	-0.178858	0.391071	0.0893588	-0.225903	0.223172	-0.593858	0.304034	-0.326858	-0.427898	0.00890543	-0.653579	-0.306722	0.278866	-0.251647	0.183387	-0.439482
Step3	0.237595	0.19169	0.502137	0.328304	-0.125503	0.334304	0.421213	0.237656	-0.0426663	0.706979	0.4114	0.511504	0.251357	0.494426	0.284388	-0.394508	-0.628576	-0.243456	0.659076	0.396568	-0.305688	0.402968	-0.425828	-0.487804	0.314543	0.430622	-0.320602	0.583769	-0.310353	-0.419713	0.310991	0.0640975	0.0822149	-0.367235	-0.22004	0.47431	0.0856399	0.167293	-0.700101	0.570758	-0.614832	-0.374094	-0.271906	-0.597048	-0.261558	0.489552	0.232427	-0.268042	-0.326959
Step4.B	0.00236629	0.610437	0.67868	0.573719	0.681281	-0.00712893	-0.240767	-0.751432	-0.200067	0.9738	-0.376706	0.594291	-0.0840848	0.69827	0.200097	-0.6289	-0.888039	-0.435748	0.989307	0.580886	0.373147	0.620979	0.0995004	0.300573	0.563801	0.612448	-0.608518	0.977699	-0.409268	-0.662747	-0.157124	0.749056	0.35404	-0.622959	-0.369242	0.974561	-0.894864	-0.91408	-0.558666	0.49872	-0.75984	-0.025591	0.0514949	-0.622228	-0.654887	0.385371	0.866866	-0.762308	0.145199
Step4.Basophil	-0.448395	-0.719465	0.661132	0.404489	0.570193	0.820893	-0.080368	-0.67667	0.237842	0.653742	0.697545	-0.640296	-0.619886	0.75393	-0.171873	-0.501554	-0.831983	0.40824	0.278455	0.321585	-0.105032	0.653668	-0.41034	-0.427096	-0.14133	-0.84292	-0.697142	-0.0132525	-0.946899	-0.952017	0.302758	-0.691108	0.264075	-0.745202	0.214112	0.666927	-0.824031	-0.638192	-0.726694	0.572568	-0.58701	-0.888086	-0.875731	0.582622	0.424187	0.531319	0.329515	-0.818383	-0.541098
Step4.CD4.T	0.42445	0.518813	0.686592	-0.573087	0.671193	0.356518	0.0808814	0.719876	0.644639	0.763521	0.05775	0.552149	0.308686	0.0469693	0.480882	-0.0250305	-0.711188	0.0357428	0.691314	-0.137101	-0.543606	0.864988	-0.75765	-0.80407	-0.31227	0.673461	-0.117235	0.610703	-0.704988	0.361247	-0.158621	0.141575	-0.334988	-0.237284	-0.275549	0.459888	-0.445129	0.763123	-0.751418	-0.0668738	-0.589568	-0.576699	0.446049	-0.557254	0.475493	-0.686798	0.467612	-0.0181683	-0.818907
Step4.CD8.T	0.615394	-0.065848	0.689043	0.416223	-0.0808947	0.41982	0.327108	0.382295	-0.102988	0.780459	0.553866	0.494747	0.395699	0.109788	0.661953	-0.268113	-0.409225	-0.539544	0.639436	0.118439	-0.36498	0.438252	-0.54151	-0.745811	0.23378	-0.0757867	-0.412906	0.681986	-0.0320402	-0.0855787	-0.102787	-0.270914	-0.161958	-0.648718	-0.0792218	0.287939	-0.0838499	0.63819	-0.771791	0.418358	-0.715548	-0.221593	-0.264116	-0.482547	-0.155928	0.306222	0.237682	-0.368571	-0.197182
Step4.Dendritic	0.446907	0.414914	0.647697	0.634764	-0.610463	0.102844	0.409704	0.487845	-0.679369	0.820572	0.356283	0.331526	0.39295	0.631652	0.690503	-0.481239	-0.78462	-0.513043	0.767923	0.627512	-0.0122178	0.551807	-0.582579	-0.5771	0.323343	0.00460703	-0.520246	0.785815	-0.718227	-0.767887	0.623309	0.0346263	-0.471002	-0.408469	-0.4056	0.645064	-0.285434	-0.116635	-0.739191	0.571224	-0.557229	-0.637123	-0.608378	-0.853996	-0.674555	0.79631	0.42279	0.140034	-0.226124
Step4.Eosinophil	-0.369254	-0.71855	0.661152	0.11614	0.475038	0.820918	-0.000274198	-0.62834	0.218567	0.588714	0.720618	-0.792121	-0.743131	0.673034	0.29843	-0.720893	-0.640672	0.342384	0.518021	0.58315	-0.282465	0.572626	-0.49313	-0.427109	-0.208634	-0.682631	-0.768411	0.0212046	-0.810758	-0.933515	0.651543	-0.698303	0.0143802	-0.845505	0.357805	0.371597	-0.412868	-0.590927	-0.726716	0.530067	-0.345272	-0.728386	-0.900588	-0.176588	0.584556	0.439784	0.329525	-0.88537	-0.656674
Step4.Macrophage	0.751411	0.548795	0.760478	0.233833	-0.422491	0.47722	0.666999	-0.184103	-0.604182	0.87118	0.771442	0.0222925	0.525791	0.738421	0.755827	-0.651534	-0.725535	-0.618836	0.766735	0.141212	-0.548623	0.549867	-0.855545	-0.45941	0.491034	-0.442908	-0.58103	0.529998	0.425307	-0.690278	0.662997	-0.582719	-0.546287	-0.842638	0.149334	0.119923	0.647262	-0.246073	-0.783096	0.741351	-0.0639462	-0.615253	-0.641232	-0.853996	-0.374536	0.595616	-0.0220087	0.116766	-0.47072
Step4.MDSC	0.290489	0.449002	0.674963	0.466118	0.747106	0.891908	0.370308	-0.142883	0.927446	-0.555691	0.580963	0.00620172	0.531166	0.22481	0.8684	-0.765436	-0.619522	0.761542	0.205094	0.672324	-0.238271	0.0946259	-0.229719	0.504681	-0.250073	0.00421308	-0.832506	-0.809377	-0.635084	0.722053	0.867642	-0.024995	-0.59999	0.847916	0.639068	-0.757555	-0.935169	0.165976	-0.934469	-0.578226	-0.417622	-0.0581282	-0.757929	-0.00794523	-0.360224	0.619943	0.806659	0.59579	-0.766269
Step4.Monocyte	0.823684	0.531376	0.716418	-0.415075	0.727874	0.701211	0.430529	0.342893	0.428379	0.758906	0.933035	0.141395	-0.131114	0.263133	0.822563	-0.684601	-0.225157	-0.396582	0.764134	-0.168436	-0.680712	0.701155	-0.814795	-0.532005	-0.259345	-0.421803	-0.685005	0.184277	-0.49533	-0.300528	0.287575	-0.761509	-0.396277	-0.261217	0.821065	-0.328002	0.449936	-0.37625	-0.7361	-0.0231177	0.377813	-0.794016	-0.120142	-0.604789	0.679167	-0.704597	-0.456265	-0.509755	-0.743835
Step4.Neutrophil	0.483854	-0.721294	-0.490823	0.548636	0.744455	0.749086	0.319768	0.511264	0.725749	-0.318215	-0.431394	-0.409079	0.409119	0.449999	0.750427	-0.651336	-0.446285	0.294497	0.737619	0.666575	-0.714849	0.701262	-0.419682	0.332876	-0.571225	-0.554722	-0.096929	-0.412154	-0.237127	0.868758	0.757462	0.174744	0.230688	0.545988	0.596908	-0.237641	-0.364398	-0.305361	-0.762858	-0.324504	-0.586989	-0.792128	-0.569488	-0.219718	0.0909994	0.141467	0.00816937	-0.155547	0.0540874
Step4.NK	0.634225	-0.13779	0.610766	0.652814	-0.491611	0.0897081	0.206163	0.137587	-0.668029	0.870401	0.707692	0.334326	-0.0212476	0.441484	0.768938	-0.616063	-0.448012	-0.685081	0.639436	0.31234	0.013042	0.505847	-0.518045	-0.755484	0.55953	-0.307863	-0.449775	0.661101	-0.146411	-0.659851	0.234594	-0.194131	-0.464565	-0.833521	0.0452271	0.194543	0.4045	0.437893	-0.724846	0.756912	-0.690178	-0.509828	-0.382314	-0.653854	-0.358483	0.457188	0.0406865	-0.364774	-0.263636
Step4.T	0.379181	0.450511	0.608842	0.441278	-0.119651	0.0959768	0.000569321	0.0071353	-0.416096	0.830479	0.311691	0.362986	0.0749952	0.484664	0.556397	-0.635217	-0.740708	-0.517183	0.703072	0.482929	0.112054	0.604225	-0.454236	-0.621265	0.339772	0.352568	-0.515948	0.788028	-0.509736	-0.642045	0.227814	0.328712	-0.142099	-0.560815	-0.379734	0.625842	-0.465173	0.0926254	-0.777126	0.499386	-0.652003	-0.578588	-0.175338	-0.747452	-0.393427	0.479962	0.509269	-0.377753	-0.435619
Step4.TH1	0.558467	-0.470122	0.628237	0.705716	-0.814941	0.195661	0.351929	0.0481602	-0.65095	0.975169	0.682969	0.525136	0.286058	0.534337	0.768844	-0.609104	-0.105014	-0.694595	0.6832	0.316373	0.405852	0.126561	-0.158168	-0.990313	0.751782	-0.504335	-0.487173	0.795655	0.355189	-0.588508	0.0587411	0.0496009	-0.0750716	-0.893586	0.161021	0.291847	0.44458	0.63657	-0.661578	0.845287	-0.82923	-0.262939	-0.417741	-0.652171	-0.522335	0.642313	0.29218	-0.716254	-0.173042
Step4.TH17	0.540429	0.661332	0.907562	-0.452306	-0.000496229	0.649592	0.699072	0.23536	0.380239	0.86754	0.13863	0.568565	0.525836	-0.303792	0.478406	-0.0475684	-0.572868	-0.206843	0.859789	0.736457	-0.73302	0.193981	-0.602455	-0.18652	-0.476072	0.444873	-0.275798	0.811135	-0.152367	0.63773	-0.430199	-0.249604	0.537428	-0.169356	0.505022	0.782482	-0.247981	0.623017	-0.763726	-0.416699	-0.853481	-0.506851	-0.180046	-0.745815	0.381734	0.00452378	0.695783	0.143665	0.399336
Step4.TH2	0.491454	0.520541	0.94516	0.704628	0.830637	0.536912	-0.766138	-0.162386	0.683437	0.636596	0.622207	0.659646	-0.0464665	0.412664	0.620449	-0.093083	-0.804916	-0.218003	0.843331	0.320751	-0.74984	0.967949	-0.615195	0.283025	-0.411642	0.830188	0.265054	0.810438	-0.802417	-0.587721	0.149802	-0.051522	0.0607196	-0.561886	-0.125765	0.720038	0.515874	0.953691	-0.891272	0.339399	-0.617623	-0.142197	-0.116717	-0.623983	0.525513	0.20084	-0.249054	-0.423301	-0.770831
Step4.TH22	0.809651	0.766517	0.907507	-0.127807	0.381144	0.655648	0.458391	0.432785	0.636333	0.679371	-0.482338	0.640265	0.490678	-0.82726	-0.0174872	-0.0111504	-0.594534	-0.350465	0.878321	0.78601	-0.811458	0.594656	-0.510509	0.421369	-0.83442	0.468965	-0.0580977	0.920089	-0.371617	0.898641	-0.188899	-0.130622	0.621222	0.100689	0.429814	0.946746	-0.50917	0.804655	-0.709207	-0.827138	-0.869615	-0.0111781	-0.164222	-0.417386	-0.282041	0.00534892	0.590239	-0.0826529	0.758073
Step4.Treg	0.631993	0.483037	0.870932	0.52337	0.631655	0.601425	-0.52396	-0.130264	0.542223	0.687599	0.520663	0.644378	-0.051359	0.514701	0.496878	-0.0966289	-0.77083	-0.209804	0.808218	-0.157685	-0.33633	0.726039	-0.622608	0.139536	0.0478492	0.748775	0.225886	0.662534	-0.38981	-0.46115	-0.244352	0.0912968	0.252008	-0.612017	0.616582	0.621282	0.41572	0.81483	-0.656645	0.312644	-0.545292	-0.117564	0.254197	-0.244376	0.670253	-0.0569469	0.38635	-0.514378	-0.377142
Step5	0.662514	-0.132735	0.385557	-0.248224	0.163745	0.0716165	0.162917	0.332204	0.0254142	0.331912	0.427607	0.531819	-0.0693154	0.0623374	0.307171	-0.520567	-0.393564	-0.513541	0.251454	-0.221235	-0.10272	0.256042	-0.239804	-0.374525	0.033667	-0.0761412	-0.474468	0.186489	0.0782341	-0.010027	0.475029	-0.273151	-0.334018	-0.417288	-0.311788	0.318515	0.0501474	0.143234	-0.484597	0.683426	-0.0366914	-0.270838	-0.454381	-0.337429	0.0701829	0.0204067	-0.22713	-0.0258896	-0.0139319
Step6	-0.037949	0.0894496	0.386489	0.470343	-0.300487	0.314204	0.282934	-0.0287737	-0.254557	0.657166	0.366031	0.265769	0.237033	0.552025	0.383728	-0.547766	-0.559023	0.0329951	0.596784	0.379812	-0.234317	0.214432	-0.367958	-0.517474	0.27839	0.283742	-0.396667	0.52153	-0.286939	-0.494638	-0.0332312	-0.262643	-0.154974	-0.425909	-0.257113	0.286435	-0.168919	0.0826291	-0.550691	0.565802	-0.533343	-0.443763	-0.498073	-0.559556	-0.289649	0.357006	0.206078	-0.40256	-0.334143
Step7	0.229407	-0.0286481	0.390534	0.139011	-0.0719534	0.399828	0.35879	0.13022	-0.366094	0.596567	0.383715	0.270401	0.378003	0.529455	0.565447	-0.411581	-0.508179	-0.324058	0.47073	0.229202	-0.479915	0.214456	-0.468905	-0.32728	0.476399	0.0262021	-0.308885	0.363066	-0.210956	-0.233419	0.202344	-0.362925	-0.2091	-0.466075	0.0412509	0.137947	-0.218554	-0.156707	-0.656604	0.404883	-0.320033	-0.377598	-0.509446	-0.583986	-0.31812	0.262337	-0.119936	-0.430391	-0.263533
[truncated: 38 more columns]
