# Supplementary material for: Identification of Autophagy Related circRNA-miRNA-mRNA-Subtypes Network With Radiotherapy Responses and Tumor Immune Microenvironment in Non-small Cell Lung Cancer
Source: Front Genet. 2021 Sep 9;12:730003. doi: 10.3389/fgene.2021.730003 (PMC8458766; doi:10.3389/fgene.2021.730003)
Supplement: Supplementary file 7 [file Table_3.xls]

## Sheet: cor_ARGS_ICI_r_ssGSEA
Supplementary Table 3.R value of correlation analysis between ICI and ARGS score by ssGSEA.
	GO.0006914	GO.0000422	GO.0010506	GO.0016236	GO.0016237	GO.0030242	GO.0044804	GO.0061684	GO.0061738	GO.0075071
HAVCR2	0.528897	0.12158	0.464863	0.241701	0.0738093	-0.114643	0.00411729	0.28848	-0.0873935	-0.0935487
CD274	0.251757	-0.0715203	0.274186	-0.0171704	-0.146616	-0.0651851	-0.0841654	0.118305	-0.0833957	-0.0723607
CD86	0.517316	0.0822957	0.473648	0.227858	0.0986338	-0.106873	-0.00226652	0.344372	-0.0484355	-0.0592486
LAG3	0.030355	-0.131238	0.0566167	-0.271368	-0.0176443	0.0247514	-0.12051	0.0293611	-0.00410203	-0.0333822
LAIR1	0.605449	0.185735	0.567179	0.277939	0.115138	-0.168716	0.0100672	0.26956	-0.10254	-0.122698
PVR	-0.000458739	0.114932	-0.0149049	-0.014698	0.119061	-0.0167421	0.164665	0.0829371	0.0113584	0.0947431
IDO1	0.0692152	-0.0511896	0.056838	-0.16094	-0.175263	-0.175535	-0.197658	0.103573	-0.163466	-0.238023
CD80	0.527922	0.0828218	0.506776	0.223701	0.105055	-0.11228	-0.00383933	0.324173	-0.069217	-0.110856
CTLA4	0.331491	0.0655024	0.351486	-0.0330512	-0.00558129	-0.14116	-0.156084	0.140157	-0.14223	-0.189605
SNCA	-0.0925729	-0.333512	-0.0421473	-0.135153	0.0554542	0.348776	0.139384	0.153252	0.292394	0.321459
TIGIT	0.240363	-0.0454863	0.274681	-0.140314	0.0195995	-0.0184565	-0.18058	0.10201	-0.0761744	-0.0901256
CD200R1	0.488625	0.0138027	0.484113	0.181496	0.106476	0.047433	0.000570116	0.287277	-0.0612471	-0.0196517
CEACAM1	0.174692	0.152824	0.174423	0.126663	-0.12826	-0.16764	-0.13235	-0.00614619	-0.346117	-0.385445
CD276	-0.0465062	-0.256497	-0.0181061	-0.17267	-0.01179	0.216469	0.0754725	0.0692695	0.191183	0.323151
CD200	0.229308	-0.122664	0.251349	-0.0497148	-0.0682201	-0.0445065	-0.039499	0.101526	-0.0668347	-0.0694849
KIR3DL1	0.071323	0.0063888	0.084557	-0.112436	0.0310705	0.0677362	-0.117331	0.0728564	0.100631	0.0194477
BTLA	0.386519	0.0427724	0.413175	0.046657	-0.00424795	-0.0639858	-0.210675	0.0947765	-0.140719	-0.163981
ADORA2A	0.315592	0.176691	0.31131	0.0945609	0.173834	0.0170191	0.111162	0.0449672	-0.0235659	0.131754
LGALS3	0.258871	-0.0331338	0.109811	0.120234	-0.254009	-0.220162	-0.128838	0.220706	-0.23408	-0.193246
VTCN1	-0.0640025	-0.162859	-0.094168	-0.0273896	-0.0321787	0.10022	0.154915	-0.0138038	0.0965971	0.14612

## Sheet: cor_ARGS_ICI_p_ssGSEA
Supplementary Table 3.P value of correlation analysis between ICI and ARGS score by ssGSEA.
	GO.0006914	GO.0000422	GO.0010506	GO.0016236	GO.0016237	GO.0030242	GO.0044804	GO.0061684	GO.0061738	GO.0075071
HAVCR2	1.39e-07	0.261953	5.73e-06	0.0241096	0.496873	0.290357	0.969809	0.00673423	0.420875	0.388778
CD274	0.0186582	0.51035	0.0101729	0.874575	0.175387	0.548606	0.438301	0.275119	0.442516	0.505381
CD86	2.89e-07	0.448578	3.59e-06	0.0337889	0.363399	0.324498	0.983377	0.00109025	0.655956	0.585671
LAG3	0.780167	0.225647	0.602461	0.011008	0.871143	0.819987	0.266207	0.787192	0.969921	0.758881
LAIR1	5.22e-10	0.0850002	1.02e-08	0.00914679	0.288264	0.118256	0.926265	0.011575	0.344613	0.257557
PVR	0.996635	0.289131	0.891014	0.892518	0.27204	0.877679	0.127483	0.445038	0.91684	0.382724
IDO1	0.52411	0.637735	0.601041	0.136444	0.104441	0.103895	0.066489	0.339747	0.130317	0.0264164
CD80	1.48e-07	0.445673	5.48e-07	0.0372663	0.332848	0.30048	0.971846	0.00219042	0.524099	0.306687
CTLA4	0.00171033	0.546657	0.000843199	0.7612	0.959082	0.192182	0.148835	0.195393	0.1888	0.0785889
SNCA	0.393766	0.00159567	0.698305	0.211986	0.609944	0.000930535	0.197891	0.156439	0.0059932	0.00239729
TIGIT	0.0249284	0.675693	0.0100319	0.194887	0.857007	0.865265	0.0941761	0.347124	0.483147	0.406443
CD200R1	1.57e-06	0.89903	2.03e-06	0.0924915	0.326313	0.66264	0.995818	0.00697778	0.573066	0.85663
CEACAM1	0.105594	0.157612	0.106139	0.242377	0.236445	0.120656	0.221704	0.954944	0.00102422	0.000227166
CD276	0.668841	0.0164799	0.8678	0.109755	0.913692	0.0440269	0.487199	0.523783	0.0760891	0.00226633
CD200	0.0326416	0.25769	0.0188566	0.647467	0.530106	0.682299	0.716429	0.349428	0.538512	0.52249
KIR3DL1	0.511521	0.953168	0.436166	0.299803	0.775121	0.533035	0.279115	0.502461	0.353715	0.858103
BTLA	0.000217417	0.694051	6.97e-05	0.667831	0.968851	0.556001	0.0501514	0.382555	0.19359	0.129094
ADORA2A	0.00290549	0.101601	0.00333535	0.383644	0.107344	0.875671	0.305347	0.67919	0.828474	0.223813
LGALS3	0.0154742	0.760621	0.3113	0.26731	0.0175942	0.0404571	0.234321	0.0399521	0.0290955	0.0729161
VTCN1	0.555898	0.131771	0.385632	0.801176	0.767323	0.355696	0.151939	0.899022	0.373439	0.176866

## Sheet: cor_ARGS_ICI_r_GSVA
Supplementary Table 3.R value of correlation analysis between ICI and ARGS score by GSVA.
	GO.0006914	GO.0000422	GO.0010506	GO.0016236	GO.0016237	GO.0030242	GO.0044804	GO.0061684	GO.0061738	GO.0075071
HAVCR2	0.461111	0.322929	0.491455	0.362946	0.316338	0.027105	0.285628	0.459582	0.185057	0.200613
CD274	0.342681	0.267993	0.368903	0.284659	0.10286	0.0799416	0.22387	0.286107	0.136518	0.117032
CD86	0.47706	0.33163	0.514868	0.380087	0.326822	0.0289569	0.30059	0.493238	0.217355	0.219373
LAG3	0.301348	0.254979	0.31143	0.236907	0.214327	0.134808	0.202405	0.167314	0.0788814	0.201486
LAIR1	0.376493	0.230314	0.424403	0.266945	0.283545	-0.0631275	0.207588	0.368605	0.10082	0.101349
PVR	0.475823	0.523789	0.453293	0.48774	0.389611	0.159727	0.52321	0.292618	0.201425	0.246972
IDO1	0.118372	0.078751	0.1144	0.0582895	-0.0465805	-0.0758375	0.0148799	0.0846059	-0.0894166	-0.0611528
CD80	0.426195	0.29351	0.47089	0.332555	0.317435	0.0231393	0.286794	0.459287	0.167561	0.16867
CTLA4	0.157828	0.0582884	0.191709	0.0621693	0.0961821	-0.0740996	0.030781	0.122435	-0.103436	0.0218436
SNCA	0.464977	0.414052	0.466427	0.467014	0.329977	0.487405	0.443172	0.366311	0.442857	0.565513
TIGIT	0.266497	0.160454	0.298916	0.176506	0.206917	0.0802107	0.133076	0.164807	-0.0231638	0.159809
CD200R1	0.428371	0.286238	0.473746	0.340012	0.328952	0.151292	0.287782	0.372079	0.183694	0.270797
CEACAM1	0.106961	0.0773301	0.117173	0.0842199	0.0374487	-0.0329654	0.0658712	0.0473265	-0.201518	-0.197305
CD276	0.589123	0.556252	0.576465	0.579833	0.369066	0.434373	0.550852	0.37839	0.445825	0.60386
CD200	0.180465	0.0873768	0.204419	0.121099	0.11408	0.0560239	0.141547	0.108216	0.0405509	0.122774
KIR3DL1	0.259881	0.22082	0.264746	0.214431	0.134807	0.14875	0.109441	0.150463	0.142259	0.145129
BTLA	0.115054	-0.0114922	0.157132	0.0237636	0.0708118	-0.0256184	-0.0391387	0.0842073	-0.0607323	0.0021432
ADORA2A	0.258702	0.206523	0.282215	0.194042	0.244356	0.0418482	0.235917	0.106056	0.0169758	0.199045
LGALS3	0.415522	0.323355	0.393464	0.377512	0.0976621	-0.00433499	0.275386	0.355314	0.0564592	0.139155
VTCN1	0.321152	0.315277	0.300173	0.338818	0.164207	0.290901	0.391265	0.218612	0.259758	0.377612

## Sheet: cor_ARGS_ICI_p_GSVA
Supplementary Table 3.P value of correlation analysis between ICI and ARGS score by GSVA.
	GO.0006914	GO.0000422	GO.0010506	GO.0016236	GO.0016237	GO.0030242	GO.0044804	GO.0061684	GO.0061738	GO.0075071
ADORA2A	0.015544	0.0549588	0.00808941	0.0717218	0.0225525	0.700343	0.0278201	0.328235	0.875985	0.0645659
BTLA	0.288616	0.915864	0.146092	0.827058	0.51456	0.813793	0.718907	0.438073	0.576301	0.984282
CD200	0.0943903	0.420964	0.0575348	0.263858	0.292746	0.606272	0.190953	0.31842	0.70921	0.25726
CD200R1	3.49e-05	0.00719425	3.58e-06	0.00127245	0.00186487	0.161868	0.00687451	0.000387231	0.0885445	0.0111845
CD274	0.0011579	0.0120866	0.00043809	0.00753466	0.343103	0.461707	0.0371189	0.00722197	0.207364	0.280351
CD276	1.94e-09	2.22e-08	5.13e-09	3.98e-09	0.000435338	2.63e-05	3.24e-08	0.000301886	1.51e-05	5.95e-10
CD80	3.86e-05	0.00579559	4.17e-06	0.00164908	0.00273635	0.831533	0.00707762	7.65e-06	0.120833	0.118357
CD86	2.99e-06	0.00170218	3.36e-07	0.000282084	0.00200414	0.790053	0.00467086	1.21e-06	0.0431481	0.0411992
CEACAM1	0.3241	0.476513	0.279768	0.438004	0.730571	0.761802	0.544397	0.663351	0.0612484	0.0669852
CTLA4	0.144292	0.591771	0.0752694	0.567293	0.375505	0.495178	0.777161	0.258587	0.340393	0.840839
HAVCR2	6.97e-06	0.00228314	1.34e-06	0.000550334	0.00283595	0.8032	0.00732405	7.54e-06	0.0861652	0.0624455
IDO1	0.274845	0.468426	0.291385	0.591764	0.668344	0.485089	0.891196	0.4359	0.410161	0.573658
KIR3DL1	0.0150625	0.0398478	0.0132099	0.0461066	0.213167	0.169117	0.312944	0.164207	0.188709	0.179853
LAG3	0.0045627	0.0171522	0.00332252	0.0271527	0.0462151	0.213165	0.0600926	0.121388	0.467687	0.0612901
LAIR1	0.00032552	0.0318652	4.19e-05	0.0124396	0.00778322	0.561323	0.0536909	0.00044317	0.352806	0.350273
LGALS3	6.28e-05	0.00225102	0.000163133	0.000312613	0.368168	0.968213	0.00983425	0.000732481	0.603472	0.198639
PVR	3.2e-06	1.93e-07	1.04e-05	1.65e-06	0.00019147	0.139465	2e-07	0.00595305	0.0613706	0.0211032
SNCA	5.7e-06	6.7e-05	5.28e-06	5.12e-06	0.001801	1.69e-06	1.72e-05	0.000484075	1.74e-05	1.15e-08
TIGIT	0.0125934	0.137647	0.00491765	0.101966	0.0544866	0.460195	0.219158	0.12715	0.831357	0.139259
VTCN1	0.00242173	0.00293539	0.0047313	0.00132696	0.128559	0.00626691	0.000178793	0.0419252	0.0151123	0.000311376

## Sheet: cor_ARGS_Immune_cell_r_ssGSEA
Supplementary Table 3.R value of correlation analysis between immune cell score and ARGS score by ssGSEA.
	GO.0006914	GO.0000422	GO.0010506	GO.0016236	GO.0016237	GO.0030242	GO.0044804	GO.0061684	GO.0061738	GO.0075071
Activated.B.cell	0.432475	0.174325	0.426995	0.0827123	-0.0538007	-0.251481	-0.178481	0.10815	-0.145865	-0.235685
Activated.CD4.T.cell	-0.0106619	-0.28944	-0.0159838	-0.204813	-0.0986107	0.0698142	-0.126272	-0.0389691	-0.0237585	0.0406074
Activated.CD8.T.cell	0.0945109	-0.0761349	0.0429373	-0.184337	-0.207022	-0.185068	-0.239306	0.0483697	-0.182142	-0.148776
Activated.dendritic.cell	0.555762	0.14388	0.505352	0.234028	-0.0389138	-0.344821	-0.182351	0.37091	-0.1556	-0.257261
CD56bright.natural.killer.cell	-0.140862	-0.404341	-0.104012	-0.24651	-0.0922529	0.193888	0.0390208	0.161434	0.213638	0.132685
CD56dim.natural.killer.cell	0.3133	0.375745	0.212606	0.352985	-0.0220499	-0.385596	0.0652065	0.196814	-0.272262	-0.238822
Central.memory.CD4.T.cell	0.420187	0.0719637	0.364465	0.0709752	-0.084876	-0.419717	-0.218374	0.36941	-0.0949355	-0.218177
Central.memory.CD8.T.cell	0.640378	0.101713	0.619311	0.276603	0.0836431	-0.223622	0.0207616	0.525868	0.0573376	-0.0486643
Effector.memeory.CD4.T.cell	0.2654	-0.062008	0.313112	0.0326754	0.0731429	0.169873	0.0664317	0.186452	0.177301	0.149868
Effector.memeory.CD8.T.cell	0.577586	0.111412	0.572917	0.129039	-0.0516923	-0.360381	-0.271974	0.311655	-0.217782	-0.277654
Eosinophil	0.406035	0.196524	0.436219	0.133866	0.00360017	-0.264499	-0.184908	0.185896	-0.252952	-0.291408
Gamma.delta.T.cell	0.612627	0.191269	0.513324	0.363543	0.0244901	-0.264759	0.0275579	0.375557	-0.0064896	-0.0259564
Immature..B.cell	0.507045	0.166474	0.490094	0.136394	-0.00987912	-0.241653	-0.188797	0.148595	-0.111444	-0.236609
Immature.dendritic.cell	0.50049	0.10785	0.498935	0.367014	0.224729	-0.137739	0.00459725	0.246345	0.0806462	-0.0889056
Macrophage	0.618086	0.146213	0.566764	0.272629	0.00248292	-0.30368	-0.127272	0.387637	-0.11109	-0.156686
Mast.cell	0.577554	0.120304	0.547914	0.30958	-0.043598	-0.352487	-0.270673	0.390894	-0.244347	-0.30509
MDSC	0.568164	0.15363	0.510409	0.169221	0.019266	-0.299724	-0.110977	0.300719	-0.0839936	-0.136687
Memory.B.cell	0.185717	0.00485571	0.250556	0.0387634	0.179456	0.087782	0.0761536	0.0508937	0.0684852	0.051944
Monocyte	0.560287	0.36418	0.498692	0.373311	-0.104939	-0.503944	-0.17485	0.394207	-0.287974	-0.356246
Natural.killer.cell	0.547456	0.151977	0.589245	0.146844	0.121924	-0.333458	-0.166568	0.377728	-0.0461352	-0.18286
Natural.killer.T.cell	0.435144	0.0180921	0.435234	0.0642716	0.00717445	-0.187543	-0.095792	0.387517	-0.0252787	-0.00415394
Neutrophil	0.300446	0.14681	0.165751	0.132708	-0.0970483	-0.259811	-0.109071	0.233448	-0.213511	-0.219126
Plasmacytoid.dendritic.cell	0.559878	0.232751	0.575148	0.225374	0.108494	-0.175973	0.165262	0.444195	0.0813681	0.0679329
Regulatory.T.cell	0.648483	0.199125	0.625798	0.298253	0.126788	-0.275831	-0.0200941	0.413875	-0.0215003	-0.125588
T.follicular.helper.cell	0.623805	0.151296	0.613233	0.257327	0.0331364	-0.319365	-0.111404	0.442438	-0.114666	-0.223501
Type.1.T.helper.cell	0.543365	0.0363052	0.534522	0.0935787	-0.075297	-0.332666	-0.265355	0.327496	-0.143593	-0.171818
Type.17.T.helper.cell	0.343087	0.322481	0.30926	0.205443	-0.0863568	-0.408305	-0.213233	0.267646	-0.187531	-0.41362
Type.2.T.helper.cell	0.0177485	-0.273092	0.0727856	-0.207298	-0.13989	-0.070046	-0.490018	0.0130312	-0.243097	-0.185928

## Sheet: cor_ARGS_Immune_cell_p_ssGSEA
Supplementary Table 3.P value of correlation analysis between immune cell score and ARGS score by ssGSEA.
	GO.0006914	GO.0000422	GO.0010506	GO.0016236	GO.0016237	GO.0030242	GO.0044804	GO.0061684	GO.0061738	GO.0075071
Activated.B.cell	2.87e-05	0.106339	3.72e-05	0.446277	0.620657	0.0187921	0.0981285	0.318717	0.177633	0.027979
Activated.CD4.T.cell	0.921923	0.00654537	0.88318	0.0570453	0.363512	0.520516	0.243846	0.720075	0.827094	0.708824
Activated.CD8.T.cell	0.383896	0.483374	0.69293	0.0874153	0.054362	0.0861453	0.0255914	0.656394	0.0913173	0.169043
Activated.dendritic.cell	2.3e-08	0.183668	5.97e-07	0.0291327	0.720456	0.00107289	0.0909388	0.000405292	0.150114	0.0161502
CD56bright.natural.killer.cell	0.193131	0.0001027	0.337696	0.0213533	0.39541	0.071951	0.719719	0.135229	0.0469378	0.220527
CD56dim.natural.killer.cell	0.003129	0.000335286	0.0480374	0.000798127	0.839355	0.000225767	0.548474	0.0676813	0.0107368	0.0259
Central.memory.CD4.T.cell	5.08e-05	0.507725	0.000519457	0.513588	0.434431	5.19e-05	0.0421548	0.000429586	0.381754	0.0423449
Central.memory.CD8.T.cell	2.41e-11	0.348538	1.61e-10	0.00950124	0.441159	0.0373347	0.848627	1.69e-07	0.597841	0.654434
Effector.memeory.CD4.T.cell	0.0129767	0.568301	0.00314793	0.763835	0.500778	0.115716	0.54097	0.0837821	0.100407	0.1659
Effector.memeory.CD8.T.cell	4.71e-09	0.304256	6.68e-09	0.233586	0.634432	0.000606328	0.0108236	0.00329874	0.0427289	0.00922145
Eosinophil	9.54e-05	0.0680952	2.41e-05	0.216409	0.973599	0.0132989	0.0864228	0.0847247	0.0180868	0.00617268
Gamma.delta.T.cell	2.86e-10	0.0759541	3.69e-07	0.000538008	0.821856	0.0132052	0.79998	0.000337797	0.95243	0.811382
Immature..B.cell	5.4e-07	0.123297	1.45e-06	0.207779	0.927639	0.0241386	0.079894	0.169569	0.304116	0.0273523
Immature.dendritic.cell	7.96e-07	0.32007	8.71e-07	0.000471176	0.0363792	0.203291	0.966291	0.0214432	0.457755	0.412852
Macrophage	1.79e-10	0.176587	1.05e-08	0.0106272	0.98179	0.00424409	0.240103	0.000207683	0.305663	0.147254
Mast.cell	4.73e-09	0.267031	3.96e-08	0.00352462	0.688447	0.000812841	0.0112231	0.000181562	0.0225576	0.00406113
MDSC	9.48e-09	0.155408	4.41e-07	0.117142	0.859415	0.00479714	0.306155	0.00465222	0.43924	0.206797
Memory.B.cell	0.0850312	0.964397	0.0192478	0.721492	0.0962768	0.418805	0.483266	0.639682	0.528506	0.632781
Monocyte	1.67e-08	0.000525135	8.84e-07	0.000369008	0.333381	6.49e-07	0.105274	0.000158138	0.00683575	0.00070762
Natural.killer.cell	4.08e-08	0.159957	1.93e-09	0.174709	0.260595	0.00159861	0.123083	0.000309945	0.67133	0.0900258
Natural.killer.T.cell	2.53e-05	0.867901	2.52e-05	0.554235	0.947416	0.0819556	0.377454	0.000208707	0.816219	0.96954
Neutrophil	0.00469162	0.174811	0.124956	0.220447	0.371201	0.0150909	0.314591	0.029546	0.0470713	0.0414335
Plasmacytoid.dendritic.cell	1.72e-08	0.0300486	5.66e-09	0.0358321	0.317172	0.103023	0.126091	1.63e-05	0.453726	0.531844
Regulatory.T.cell	1.11e-11	0.0644552	9.11e-11	0.00501856	0.241911	0.0097114	0.853438	6.75e-05	0.843308	0.246431
T.follicular.helper.cell	1.09e-10	0.161857	2.72e-10	0.0161221	0.760603	0.00256869	0.30429	1.78e-05	0.290259	0.0374405
Type.1.T.helper.cell	5.39e-08	0.738497	9.68e-08	0.388625	0.488215	0.00164277	0.0129928	0.00195913	0.184555	0.111544
Type.17.T.helper.cell	0.00114132	0.00231739	0.00356056	0.0562693	0.426428	8.64e-05	0.0473668	0.0122025	0.0819754	6.83e-05
Type.2.T.helper.cell	0.870388	0.0104903	0.502878	0.0540344	0.196254	0.519129	1.46e-06	0.904647	0.0232795	0.0846706

## Sheet: cor_ARGS_Immune_cell_r_GSVA
Supplementary Table 3.R value of correlation analysis between immune cell score and ARGS score by GSVA.
	GO.0006914	GO.0000422	GO.0010506	GO.0016236	GO.0016237	GO.0030242	GO.0044804	GO.0061684	GO.0061738	GO.0075071
Activated.B.cell	-0.0360292	-0.0375152	-0.0130978	-0.0394616	0.0193356	0.00117144	-0.0232258	-0.0135533	-0.016974	0.066712
Activated.CD4.T.cell	-0.0978349	-0.0975249	-0.0771279	-0.0963551	-0.147822	-0.0158454	-0.0996589	-0.262378	-0.112257	-0.075649
Activated.CD8.T.cell	-0.0655773	-0.0610358	-0.0439878	-0.0471544	-0.115479	0.0175854	-0.0671369	-0.0796627	-0.0529609	-0.00451913
Activated.dendritic.cell	0.0880703	0.0611473	0.119483	0.078492	0.114935	0.104527	0.0797668	0.0624576	-0.00873734	0.159606
CD56bright.natural.killer.cell	0.199756	0.205521	0.201135	0.220543	0.0289379	0.250795	0.211105	0.0428752	0.089078	0.185855
CD56dim.natural.killer.cell	0.100259	0.105027	0.143489	0.109368	0.148098	0.0503751	0.153537	0.0761816	0.070442	0.00548741
Central.memory.CD4.T.cell	0.155609	0.153911	0.169835	0.176691	0.0868051	0.209097	0.166864	0.0623605	0.0682198	0.267065
Central.memory.CD8.T.cell	0.231144	0.212053	0.238316	0.236628	0.188397	0.236143	0.282044	0.0882483	0.155339	0.284305
Effector.memeory.CD4.T.cell	0.051898	0.026648	0.0748941	0.0642092	-0.0202253	0.181466	0.0264439	-0.116217	0.00916326	0.159729
Effector.memeory.CD8.T.cell	-0.0280637	-0.0468148	0.00767609	-0.0299403	0.0211968	0.0145537	-0.0259628	0.0246875	-0.0252712	0.131166
Eosinophil	0.0315861	-0.00354023	0.0608647	0.0215179	0.0743342	0.0232937	-0.0320168	0.0525054	-0.0114782	0.0462245
Gamma.delta.T.cell	0.253737	0.244203	0.285267	0.258255	0.266449	0.256189	0.293814	0.12704	0.118124	0.270685
Immature..B.cell	0.0450701	0.0172293	0.07926	0.0328993	0.0721484	0.0484748	0.0236056	0.0529509	0.031983	0.116883
Immature.dendritic.cell	0.154134	0.163374	0.159672	0.157266	0.136803	0.241394	0.192345	-0.0401916	0.0193558	0.230809
Macrophage	0.0884535	0.0671037	0.117684	0.0811297	0.144453	0.162948	0.0901675	0.0423505	-0.00456655	0.184468
Mast.cell	0.0881984	0.0446668	0.116192	0.0601023	0.144645	0.0641452	0.0778418	0.128733	-0.0308161	0.182689
MDSC	0.0337955	0.0330914	0.0703813	0.0348899	0.118249	0.128048	0.0675959	-0.0144546	-0.0129779	0.146741
Memory.B.cell	0.0232663	0.0356081	0.0219036	0.0286477	0.0160345	0.0203991	0.068093	-0.069683	0.0894898	0.0954039
Monocyte	0.108501	0.100899	0.127381	0.118865	0.116835	0.172162	0.144226	0.111807	0.0876364	0.197654
Natural.killer.cell	0.0275314	0.0225413	0.049811	0.0376068	0.00170729	0.0745413	0.0317635	-0.0120278	-0.0290809	0.127186
Natural.killer.T.cell	0.0458462	0.0632157	0.0676454	0.0564318	0.0927922	0.149983	0.119844	-0.0544444	-0.00520839	0.176656
Neutrophil	0.0680447	0.081344	0.0951087	0.0497696	0.210271	0.0319894	0.100865	0.102109	-0.0265696	0.146879
Plasmacytoid.dendritic.cell	0.190987	0.199352	0.199037	0.205931	0.144851	0.25317	0.214275	0.0810898	0.0849002	0.278045
Regulatory.T.cell	0.062702	0.0514581	0.0923098	0.0594005	0.124559	0.138739	0.0809021	0.017285	-0.00162607	0.191684
T.follicular.helper.cell	0.0509918	0.0310279	0.0825604	0.0446686	0.0407669	0.118056	0.0507861	-0.0195417	-0.0116303	0.171755
Type.1.T.helper.cell	0.0334345	0.0155142	0.0693408	0.0283646	0.10567	0.122824	0.059363	0.0164156	0.0114276	0.196307
Type.17.T.helper.cell	0.00811268	0.00376056	0.0326619	0.0047449	0.0771395	-0.0383113	0.0322329	0.191048	-0.0586155	0.0984786
Type.2.T.helper.cell	0.0489922	0.0297515	0.072204	0.0396549	0.0196464	0.0123691	0.0601759	-0.0453021	-0.00932031	0.103876

## Sheet: cor_ARGS_Immune_cell_p_GSVA
Supplementary Table 3.P value of correlation analysis between immune cell score and ARGS score by GSVA.
	GO.0006914	GO.0000422	GO.0010506	GO.0016236	GO.0016237	GO.0030242	GO.0044804	GO.0061684	GO.0061738	GO.0075071
Activated.B.cell	0.740414	0.73011	0.904161	0.716686	0.858913	0.991408	0.830913	0.900845	0.875998	0.53926
Activated.CD4.T.cell	0.367317	0.368845	0.47767	0.374643	0.171822	0.884184	0.358409	0.0140854	0.300578	0.486178
Activated.CD8.T.cell	0.546198	0.574393	0.685807	0.664502	0.286827	0.871569	0.536673	0.463276	0.626128	0.966864
Activated.dendritic.cell	0.417273	0.573693	0.270331	0.469894	0.289121	0.335295	0.462689	0.565494	0.935983	0.139767
CD56bright.natural.killer.cell	0.0635966	0.0561736	0.0617533	0.0401033	0.790188	0.0191292	0.0496743	0.693352	0.411943	0.0847957
CD56dim.natural.killer.cell	0.355506	0.332974	0.184874	0.313266	0.171015	0.643102	0.155662	0.483105	0.516763	0.959769
Central.memory.CD4.T.cell	0.150089	0.154645	0.1158	0.101602	0.424022	0.051936	0.122409	0.566099	0.530108	0.0123988
Central.memory.CD8.T.cell	0.0312362	0.048635	0.0262262	0.0273395	0.0805477	0.0276668	0.00812944	0.416328	0.150808	0.00761272
Effector.memeory.CD4.T.cell	0.633082	0.806453	0.490552	0.55462	0.852492	0.092546	0.807907	0.283737	0.93287	0.13946
Effector.memeory.CD8.T.cell	0.796387	0.666774	0.943745	0.783096	0.845492	0.893568	0.811336	0.820444	0.816272	0.225904
Eosinophil	0.77149	0.974039	0.575468	0.843182	0.493809	0.830426	0.76846	0.629105	0.915966	0.670731
Gamma.delta.T.cell	0.0177199	0.0226397	0.00740185	0.01573	0.0126102	0.0166147	0.00574267	0.240968	0.275857	0.0112194
Immature..B.cell	0.678496	0.874148	0.465547	0.762265	0.506634	0.655695	0.82819	0.626194	0.768698	0.280971
Immature.dendritic.cell	0.154039	0.130537	0.139602	0.145744	0.206408	0.0242953	0.0742882	0.711673	0.858767	0.0314893
Macrophage	0.415241	0.536875	0.277662	0.455055	0.181912	0.131557	0.406225	0.696921	0.966516	0.0871875
Mast.cell	0.416593	0.681217	0.283842	0.580271	0.181325	0.555016	0.473592	0.234706	0.776914	0.0903314
MDSC	0.755988	0.760918	0.517126	0.748345	0.275347	0.237227	0.533886	0.894288	0.905034	0.175015
Memory.B.cell	0.830622	0.743342	0.840407	0.792244	0.882812	0.851239	0.530875	0.521302	0.409776	0.379399
Monocyte	0.317143	0.352428	0.239699	0.272834	0.28117	0.110818	0.182605	0.30253	0.41958	0.066494
Natural.killer.cell	0.800168	0.835825	0.64683	0.729477	0.987478	0.492604	0.770242	0.911958	0.789175	0.240424
Natural.killer.T.cell	0.673272	0.560775	0.533586	0.603648	0.392642	0.165571	0.268877	0.616476	0.961813	0.10167
Neutrophil	0.531167	0.45386	0.380882	0.647104	0.0506043	0.768653	0.352594	0.346657	0.807012	0.174603
Plasmacytoid.dendritic.cell	0.0763952	0.0641456	0.0645758	0.055674	0.180697	0.0179842	0.0462696	0.455277	0.434299	0.00911913
Regulatory.T.cell	0.56397	0.63597	0.395118	0.584708	0.250353	0.199998	0.456324	0.873745	0.988074	0.075308
T.follicular.helper.cell	0.639037	0.775421	0.447115	0.681205	0.707731	0.276135	0.640391	0.857424	0.914856	0.111678
Type.1.T.helper.cell	0.758515	0.886588	0.523355	0.794252	0.330007	0.257066	0.584946	0.880047	0.916335	0.0684056
Type.17.T.helper.cell	0.940551	0.972423	0.76393	0.965209	0.477604	0.72461	0.766942	0.0763009	0.58969	0.364158
Type.2.T.helper.cell	0.652256	0.78443	0.506306	0.715358	0.856669	0.90947	0.579807	0.676933	0.931722	0.338328

## Sheet: cor_ARGS_Immune_cycle_r_ssGSEA
Supplementary Table 3.R value of correlation analysis between immune cycle score and ARGS score by ssGSEA.
	GO.0006914	GO.0000422	GO.0010506	GO.0016236	GO.0016237	GO.0030242	GO.0044804	GO.0061684	GO.0061738	GO.0075071
Step1	0.222676	-0.136193	0.197799	-0.00637849	0.0806168	-0.0751586	-0.054352	0.210257	0.126735	0.120967
Step2	0.596463	0.0288223	0.56191	0.233693	0.0115959	-0.169327	-0.165046	0.339627	-0.0390355	-0.176777
Step3	0.428642	0.043848	0.392459	0.0491621	-0.11567	-0.277212	-0.245866	0.236405	-0.183719	-0.223438
Step4.B	0.155974	-0.0078349	0.130377	-0.10006	-0.053641	-0.117432	-0.191918	0.135254	-0.0839377	-0.0712775
Step4.Basophil	0.115626	-0.0141187	0.0744546	0.0385295	-0.0741733	-0.118733	0.117557	0.287313	0.0137546	0.0217479
Step4.CD4.T	0.426021	0.00695963	0.487239	0.0106437	-0.109276	-0.308775	-0.265372	0.287514	-0.110248	-0.232221
Step4.CD8.T	0.336654	-0.0303633	0.33117	-0.0156962	-0.0983404	-0.234796	-0.263664	0.147962	-0.150682	-0.22732
Step4.Dendritic	0.385117	0.0586732	0.34128	-0.0151338	-0.113603	-0.275169	-0.202134	0.219821	-0.130645	-0.128318
Step4.Eosinophil	0.156096	-0.0630936	0.107469	0.0127652	-0.0629868	-0.126937	0.0647989	0.276959	0.0648191	0.0516367
Step4.Macrophage	0.423107	-0.00571596	0.410496	0.0473528	-0.00636608	-0.22929	-0.197508	0.243323	-0.0751663	-0.133321
Step4.MDSC	0.0729542	-0.0437404	0.00475412	0.00444913	-0.0617496	-0.0689156	-0.0436821	0.209642	-0.0360525	-0.07118
Step4.Monocyte	0.403022	-0.10932	0.423376	0.0716519	-0.0113725	-0.268546	-0.132923	0.37284	-0.0171415	-0.179883
Step4.Neutrophil	0.0637311	-0.148171	-0.0171495	-0.0938531	-0.0370538	-0.199474	-0.0420477	0.267288	0.0665267	-0.0348863
Step4.NK	0.257047	-0.0993006	0.25213	-0.11315	-0.0803933	-0.146756	-0.238483	0.115605	-0.0817802	-0.134432
Step4.T	0.355751	0.000188412	0.346493	-0.0795707	-0.100125	-0.235899	-0.246248	0.202442	-0.102547	-0.13785
Step4.TH1	0.221522	-0.0550222	0.197682	-0.0654009	-0.0538992	-0.0853718	-0.196114	0.0190385	-0.0949657	-0.11469
Step4.TH17	0.477546	0.113679	0.44231	0.202252	-0.0816735	-0.315615	-0.208006	0.183013	-0.151573	-0.215708
Step4.TH2	0.43867	0.188021	0.437763	0.151434	-0.0671392	-0.469108	-0.185936	0.489042	-0.165006	-0.301146
Step4.TH22	0.337187	0.121402	0.278466	0.235537	-0.166406	-0.329249	-0.203492	0.146235	-0.243144	-0.286881
Step4.Treg	0.529788	0.268876	0.506582	0.259045	0.0201054	-0.44174	-0.17312	0.467387	-0.146584	-0.295598
Step5	0.539646	0.233949	0.562245	0.215623	0.0105778	-0.396566	-0.0813388	0.342413	-0.188294	-0.265501
Step6	0.368833	0.0107424	0.323198	0.059932	-0.13304	-0.141028	-0.11827	0.176741	-0.0605896	-0.0737993
Step7	0.391846	-0.065091	0.359355	0.0206986	0.00513838	-0.152649	-0.0952996	0.339216	0.0262621	-0.0730315

## Sheet: cor_ARGS_Immune_cycle_p_ssGSE
Supplementary Table 3.P value of correlation analysis between immune cycle score and ARGS score by ssGSEA.
	GO.0006914	GO.0000422	GO.0010506	GO.0016236	GO.0016237	GO.0030242	GO.0044804	GO.0061684	GO.0061738	GO.0075071
Step4.TH2	2.14e-05	0.0811653	2.23e-05	0.16147	0.536659	4.58e-06	0.0846563	1.54e-06	0.126686	0.00459127
Step4.Treg	1.32e-07	0.011796	5.55e-07	0.0154026	0.853357	1.84e-05	0.108818	5.02e-06	0.175481	0.00544128
Step4.TH22	0.00140483	0.262657	0.00901028	0.0280804	0.123452	0.00184615	0.0587009	0.176524	0.0232523	0.00705959
Step5	6.91e-08	0.0291882	1.45e-08	0.0448807	0.922537	0.000143199	0.45389	0.00116894	0.0807156	0.0129411
Step4.CD4.T	3.89e-05	0.948989	1.7e-06	0.922055	0.313677	0.00361582	0.0129867	0.0069291	0.309365	0.030436
Step4.CD8.T	0.00143118	0.780108	0.00172919	0.885267	0.364835	0.028593	0.013604	0.171413	0.163587	0.0342227
Step3	3.44e-05	0.686753	0.000170127	0.651129	0.286028	0.00933815	0.0217061	0.0274898	0.0884996	0.0374958
Step4.TH17	2.91e-06	0.294456	1.79e-05	0.0602902	0.452028	0.00290332	0.0532008	0.0897534	0.161082	0.044795
Step4.Monocyte	0.000108722	0.313481	4.39e-05	0.509571	0.916737	0.0119039	0.219694	0.000375884	0.874785	0.0954746
Step2	1.09e-09	0.791007	1.49e-08	0.0293706	0.915107	0.116909	0.126592	0.0012898	0.719618	0.101434
Step4.T	0.000720734	0.998618	0.00101048	0.463794	0.356152	0.0278328	0.0214965	0.0600449	0.344581	0.202921
Step4.NK	0.0162419	0.360148	0.0184783	0.296722	0.459171	0.174971	0.026118	0.286297	0.451435	0.214455
Step4.Macrophage	4.45e-05	0.958095	7.85e-05	0.663175	0.953334	0.0326554	0.0666995	0.0231476	0.488973	0.218303
Step4.Dendritic	0.000230221	0.589323	0.00121681	0.889352	0.294782	0.00989474	0.0604437	0.0407765	0.22777	0.23623
Step1	0.0381681	0.208457	0.0662917	0.953243	0.45792	0.489018	0.617076	0.0506198	0.242109	0.264385
Step4.TH1	0.039205	0.612735	0.0664548	0.54728	0.620016	0.431742	0.0686842	0.861059	0.381602	0.290157
Step6	0.000439276	0.921335	0.00226282	0.581346	0.219282	0.192603	0.27526	0.101503	0.577199	0.496932
Step7	0.000174525	0.549184	0.00063013	0.84908	0.962326	0.158094	0.379922	0.00130857	0.809202	0.501432
Step4.B	0.149125	0.942583	0.228732	0.356469	0.621695	0.278702	0.0749459	0.211641	0.439546	0.511791
Step4.MDSC	0.501886	0.687482	0.965142	0.967377	0.569917	0.525912	0.687876	0.0513141	0.740252	0.51237
Step4.Eosinophil	0.148801	0.561534	0.321795	0.906584	0.562198	0.241355	0.550982	0.00940555	0.550858	0.634797
Step4.Neutrophil	0.557578	0.170802	0.874726	0.38723	0.733305	0.06398	0.698983	0.0123232	0.54039	0.748371
Step4.Basophil	0.286212	0.896731	0.493108	0.723105	0.494748	0.27337	0.278187	0.00697032	0.89938	0.841527

[truncated: 2 more sheets: cor_ARGS_Immune_cycle_r_GSVA, cor_ARGS_Immune_cycle_p_GSVA]
