# Supplementary material for: Identification of Autophagy Related circRNA-miRNA-mRNA-Subtypes Network With Radiotherapy Responses and Tumor Immune Microenvironment in Non-small Cell Lung Cancer
Source: Front Genet. 2021 Sep 9;12:730003. doi: 10.3389/fgene.2021.730003 (PMC8458766; doi:10.3389/fgene.2021.730003)
Supplement: Supplementary file 8 [file Table_4.xls]

## Sheet: miRNA-mRNA
Supplementary Table 4.Predicted miRNA-ARmRNA targets by miRWalk
miRNA ID	Gene Symbol	Position
hsa-miR-103a-3p	SNCA	3UTR
hsa-miR-107	SNCA	3UTR
hsa-miR-196a-5p	SNCA	3UTR
hsa-miR-197-5p	SNCA	3UTR
hsa-miR-139-5p	SNCA	3UTR
hsa-miR-181c-3p	SNCA	3UTR
hsa-miR-196a-3p	SNCA	3UTR
hsa-miR-214-3p	SNCA	3UTR
hsa-miR-15b-5p	SNCA	3UTR
hsa-miR-124-5p	SNCA	3UTR
hsa-miR-124-3p	SNCA	3UTR
hsa-miR-128-3p	SNCA	3UTR
hsa-miR-135a-2-3p	SNCA	3UTR
hsa-miR-152-3p	SNCA	3UTR
hsa-miR-193a-3p	SNCA	3UTR
hsa-miR-106b-3p	SNCA	3UTR
hsa-miR-296-3p	SNCA	3UTR
hsa-miR-148b-3p	SNCA	3UTR
hsa-miR-181d-5p	SNCA	3UTR
hsa-miR-520b-5p	SNCA	3UTR
hsa-miR-518c-5p	SNCA	3UTR
hsa-miR-519d-5p	SNCA	3UTR
hsa-miR-520d-5p	SNCA	3UTR
hsa-miR-519a-2-5p	SNCA	3UTR
hsa-miR-506-3p	SNCA	3UTR
hsa-miR-509-3p	SNCA	3UTR
hsa-miR-92b-5p	SNCA	3UTR
hsa-miR-585-5p	SNCA	3UTR
hsa-miR-601	SNCA	3UTR
hsa-miR-619-5p	SNCA	3UTR
hsa-miR-634	SNCA	3UTR
hsa-miR-151b	SNCA	3UTR
hsa-miR-1296-5p	SNCA	3UTR
hsa-miR-1296-3p	SNCA	3UTR
hsa-miR-766-5p	SNCA	3UTR
hsa-miR-762	SNCA	3UTR
hsa-miR-885-3p	SNCA	3UTR
hsa-miR-877-3p	SNCA	3UTR
hsa-miR-887-5p	SNCA	3UTR
hsa-miR-936	SNCA	3UTR
hsa-miR-1182	SNCA	3UTR
hsa-miR-1228-5p	SNCA	3UTR
hsa-miR-1237-5p	SNCA	3UTR
hsa-miR-1237-5p	SNCA	3UTR
hsa-miR-1247-3p	SNCA	3UTR
hsa-miR-1249-5p	SNCA	3UTR
hsa-miR-1911-5p	SNCA	3UTR
hsa-miR-1914-3p	SNCA	3UTR
hsa-miR-2115-5p	SNCA	3UTR
hsa-miR-2277-5p	SNCA	3UTR
hsa-miR-3130-3p	SNCA	3UTR
hsa-miR-3130-3p	SNCA	3UTR
hsa-miR-3131	SNCA	3UTR
hsa-miR-3132	SNCA	3UTR
hsa-miR-466	SNCA	3UTR
hsa-miR-3138	SNCA	3UTR
hsa-miR-3138	SNCA	3UTR
hsa-miR-1273c	SNCA	3UTR
hsa-miR-3162-5p	SNCA	3UTR
hsa-miR-1193	SNCA	3UTR
hsa-miR-3187-5p	SNCA	3UTR
hsa-miR-3192-5p	SNCA	3UTR
hsa-miR-3196	SNCA	3UTR
hsa-miR-3202	SNCA	3UTR
hsa-miR-4300	SNCA	3UTR
hsa-miR-4321	SNCA	3UTR
hsa-miR-4259	SNCA	3UTR
hsa-miR-4270	SNCA	3UTR
hsa-miR-4284	SNCA	3UTR
hsa-miR-4289	SNCA	3UTR
hsa-miR-500b-3p	SNCA	3UTR
hsa-miR-3617-5p	SNCA	3UTR
hsa-miR-3617-3p	SNCA	3UTR
hsa-miR-3620-5p	SNCA	3UTR
hsa-miR-3621	SNCA	3UTR
hsa-miR-3677-5p	SNCA	3UTR
hsa-miR-3677-5p	SNCA	3UTR
hsa-miR-3913-5p	SNCA	3UTR
hsa-miR-3914	SNCA	3UTR
hsa-miR-3916	SNCA	3UTR
hsa-miR-3934-5p	SNCA	3UTR
hsa-miR-3936	SNCA	3UTR
hsa-miR-3940-3p	SNCA	3UTR
hsa-miR-3944-5p	SNCA	3UTR
hsa-miR-378g	SNCA	3UTR
hsa-miR-4433a-3p	SNCA	3UTR
hsa-miR-4447	SNCA	3UTR
hsa-miR-4450	SNCA	3UTR
hsa-miR-3135b	SNCA	3UTR
hsa-miR-4485-3p	SNCA	3UTR
hsa-miR-4488	SNCA	3UTR
hsa-miR-4491	SNCA	3UTR
hsa-miR-4492	SNCA	3UTR
hsa-miR-4498	SNCA	3UTR
hsa-miR-4505	SNCA	3UTR
hsa-miR-4507	SNCA	3UTR
hsa-miR-4646-5p	SNCA	3UTR
hsa-miR-4651	SNCA	3UTR
hsa-miR-4671-5p	SNCA	3UTR
hsa-miR-4672	SNCA	3UTR
hsa-miR-4685-5p	SNCA	3UTR
hsa-miR-1343-3p	SNCA	3UTR
hsa-miR-4688	SNCA	3UTR
hsa-miR-4689	SNCA	3UTR
hsa-miR-4692	SNCA	3UTR
hsa-miR-4695-5p	SNCA	3UTR
hsa-miR-4706	SNCA	3UTR
hsa-miR-4713-3p	SNCA	3UTR
hsa-miR-4723-5p	SNCA	3UTR
hsa-miR-4730	SNCA	3UTR
hsa-miR-4732-5p	SNCA	3UTR
hsa-miR-4732-5p	SNCA	3UTR
hsa-miR-3064-3p	SNCA	3UTR
hsa-miR-4751	SNCA	3UTR
hsa-miR-4758-5p	SNCA	3UTR
hsa-miR-5008-5p	SNCA	3UTR
hsa-miR-5008-5p	SNCA	3UTR
hsa-miR-5090	SNCA	3UTR
hsa-miR-5187-5p	SNCA	3UTR
hsa-miR-5189-5p	SNCA	3UTR
hsa-miR-5193	SNCA	3UTR
hsa-miR-5572	SNCA	3UTR
hsa-miR-1295b-3p	SNCA	3UTR
hsa-miR-5589-5p	SNCA	3UTR
hsa-miR-5704	SNCA	3UTR
hsa-miR-5706	SNCA	3UTR
hsa-miR-5739	SNCA	3UTR
hsa-miR-6085	SNCA	3UTR
hsa-miR-6086	SNCA	3UTR
hsa-miR-6088	SNCA	3UTR
hsa-miR-6124	SNCA	3UTR
hsa-miR-6499-5p	SNCA	3UTR
hsa-miR-6505-3p	SNCA	3UTR
hsa-miR-6716-5p	SNCA	3UTR
hsa-miR-6728-5p	SNCA	3UTR
hsa-miR-6729-5p	SNCA	3UTR
hsa-miR-6734-5p	SNCA	3UTR
hsa-miR-6736-5p	SNCA	3UTR
hsa-miR-6743-5p	SNCA	3UTR
hsa-miR-6751-5p	SNCA	3UTR
hsa-miR-6756-5p	SNCA	3UTR
hsa-miR-6757-3p	SNCA	3UTR
hsa-miR-6759-5p	SNCA	3UTR
hsa-miR-6765-3p	SNCA	3UTR
hsa-miR-6766-5p	SNCA	3UTR
hsa-miR-6768-3p	SNCA	3UTR
hsa-miR-6772-5p	SNCA	3UTR
hsa-miR-6776-5p	SNCA	3UTR
hsa-miR-6776-5p	SNCA	3UTR
hsa-miR-6777-5p	SNCA	3UTR
hsa-miR-6778-5p	SNCA	3UTR
hsa-miR-6780a-5p	SNCA	3UTR
hsa-miR-6782-5p	SNCA	3UTR
hsa-miR-6784-5p	SNCA	3UTR
hsa-miR-6784-5p	SNCA	3UTR
hsa-miR-6790-5p	SNCA	3UTR
hsa-miR-6792-5p	SNCA	3UTR
hsa-miR-6793-5p	SNCA	3UTR
hsa-miR-6794-5p	SNCA	3UTR
hsa-miR-6795-5p	SNCA	3UTR
hsa-miR-6799-5p	SNCA	3UTR
hsa-miR-6803-5p	SNCA	3UTR
hsa-miR-6812-5p	SNCA	3UTR
hsa-miR-6815-5p	SNCA	3UTR
hsa-miR-6816-5p	SNCA	3UTR
hsa-miR-6821-5p	SNCA	3UTR
hsa-miR-6823-5p	SNCA	3UTR
hsa-miR-6834-5p	SNCA	3UTR
hsa-miR-6835-5p	SNCA	3UTR
hsa-miR-6837-3p	SNCA	3UTR
hsa-miR-6838-5p	SNCA	3UTR
hsa-miR-6849-5p	SNCA	3UTR
hsa-miR-6850-3p	SNCA	3UTR
hsa-miR-6851-5p	SNCA	3UTR
hsa-miR-6769b-5p	SNCA	3UTR
hsa-miR-6861-5p	SNCA	3UTR
hsa-miR-6862-5p	SNCA	3UTR
hsa-miR-6871-5p	SNCA	3UTR
hsa-miR-6885-5p	SNCA	3UTR
hsa-miR-6890-5p	SNCA	3UTR
hsa-miR-6890-3p	SNCA	3UTR
hsa-miR-6893-5p	SNCA	3UTR
hsa-miR-6893-5p	SNCA	3UTR
hsa-miR-6894-5p	SNCA	3UTR
hsa-miR-6895-5p	SNCA	3UTR
hsa-miR-7109-5p	SNCA	3UTR
hsa-miR-7109-5p	SNCA	3UTR
hsa-miR-7109-5p	SNCA	3UTR
hsa-miR-7112-5p	SNCA	3UTR
hsa-miR-7151-5p	SNCA	3UTR
hsa-miR-7155-5p	SNCA	3UTR
hsa-miR-4433b-3p	SNCA	3UTR
hsa-miR-8077	SNCA	3UTR
hsa-miR-8089	SNCA	3UTR
hsa-miR-9718	SNCA	3UTR
hsa-miR-10226	SNCA	3UTR
hsa-miR-10394-3p	SNCA	3UTR
hsa-miR-10394-3p	SNCA	3UTR
hsa-miR-10397-3p	SNCA	3UTR
hsa-miR-9851-5p	SNCA	3UTR
hsa-miR-12128	SNCA	3UTR
hsa-let-7a-2-3p	SNCA	3UTR
hsa-let-7c-3p	SNCA	3UTR
hsa-miR-18a-5p	SNCA	3UTR
hsa-miR-103a-2-5p	SNCA	3UTR
hsa-miR-196a-5p	SNCA	3UTR
hsa-miR-198	SNCA	3UTR
hsa-miR-139-5p	SNCA	3UTR
hsa-miR-196a-3p	SNCA	3UTR
hsa-miR-196a-3p	SNCA	3UTR
hsa-let-7g-3p	SNCA	3UTR
hsa-miR-15b-5p	SNCA	3UTR
hsa-miR-23b-3p	SNCA	3UTR
hsa-miR-124-5p	SNCA	3UTR
hsa-miR-124-3p	SNCA	3UTR
hsa-miR-135a-3p	SNCA	3UTR
hsa-miR-135a-2-3p	SNCA	3UTR
hsa-miR-138-5p	SNCA	3UTR
hsa-miR-143-3p	SNCA	3UTR
hsa-miR-145-3p	SNCA	3UTR
hsa-miR-152-3p	SNCA	3UTR
hsa-miR-125a-3p	SNCA	3UTR
hsa-miR-127-5p	SNCA	3UTR
hsa-miR-134-5p	SNCA	3UTR
hsa-miR-150-5p	SNCA	3UTR
hsa-miR-185-5p	SNCA	3UTR
hsa-miR-185-3p	SNCA	3UTR
hsa-miR-194-5p	SNCA	3UTR
hsa-miR-29c-5p	SNCA	3UTR
hsa-miR-30c-1-3p	SNCA	3UTR
hsa-miR-200a-5p	SNCA	3UTR
hsa-miR-299-5p	SNCA	3UTR
hsa-miR-299-3p	SNCA	3UTR
hsa-miR-130b-3p	SNCA	3UTR
hsa-miR-371a-3p	SNCA	3UTR
hsa-miR-378a-3p	SNCA	3UTR
hsa-miR-383-5p	SNCA	3UTR
hsa-miR-330-3p	SNCA	3UTR
hsa-miR-151a-5p	SNCA	3UTR
hsa-miR-148b-3p	SNCA	3UTR
hsa-miR-331-5p	SNCA	3UTR
hsa-miR-196b-5p	SNCA	3UTR
hsa-miR-422a	SNCA	3UTR
hsa-miR-423-5p	SNCA	3UTR
hsa-miR-412-5p	SNCA	3UTR
hsa-miR-497-5p	SNCA	3UTR
hsa-miR-497-3p	SNCA	3UTR
hsa-miR-520a-3p	SNCA	3UTR
hsa-miR-518f-5p	SNCA	3UTR
hsa-miR-518f-5p	SNCA	3UTR
hsa-miR-520b-5p	SNCA	3UTR
hsa-miR-526a-5p	SNCA	3UTR
hsa-miR-526a-5p	SNCA	3UTR
hsa-miR-520c-5p	SNCA	3UTR
hsa-miR-520c-5p	SNCA	3UTR
hsa-miR-518c-5p	SNCA	3UTR
hsa-miR-518c-5p	SNCA	3UTR
hsa-miR-524-5p	SNCA	3UTR
hsa-miR-519d-5p	SNCA	3UTR
hsa-miR-520d-5p	SNCA	3UTR
hsa-miR-516b-5p	SNCA	3UTR
hsa-miR-518d-5p	SNCA	3UTR
hsa-miR-518d-5p	SNCA	3UTR
hsa-miR-519a-2-5p	SNCA	3UTR
hsa-miR-505-5p	SNCA	3UTR
hsa-miR-505-3p	SNCA	3UTR
hsa-miR-506-3p	SNCA	3UTR
hsa-miR-509-3p	SNCA	3UTR
hsa-miR-509-3p	SNCA	3UTR
hsa-miR-532-5p	SNCA	3UTR
hsa-miR-455-3p	SNCA	3UTR
hsa-miR-574-5p	SNCA	3UTR
hsa-miR-575	SNCA	3UTR
hsa-miR-585-5p	SNCA	3UTR
hsa-miR-597-3p	SNCA	3UTR
hsa-miR-634	SNCA	3UTR
hsa-miR-643	SNCA	3UTR
hsa-miR-659-5p	SNCA	3UTR
hsa-miR-550a-3-5p	SNCA	3UTR
hsa-miR-151b	SNCA	3UTR
hsa-miR-320b	SNCA	3UTR
hsa-miR-320b	SNCA	3UTR
hsa-miR-1296-3p	SNCA	3UTR
hsa-miR-1468-3p	SNCA	3UTR
hsa-miR-1271-5p	SNCA	3UTR
hsa-miR-1301-3p	SNCA	3UTR
hsa-miR-770-5p	SNCA	3UTR
hsa-miR-891a-3p	SNCA	3UTR
hsa-miR-450b-3p	SNCA	3UTR
hsa-miR-541-5p	SNCA	3UTR
hsa-miR-885-3p	SNCA	3UTR
hsa-miR-885-3p	SNCA	3UTR
hsa-miR-887-5p	SNCA	3UTR
hsa-miR-216b-3p	SNCA	3UTR
hsa-miR-936	SNCA	3UTR
hsa-miR-937-5p	SNCA	3UTR
hsa-miR-941	SNCA	3UTR
hsa-miR-1227-5p	SNCA	3UTR
hsa-miR-1228-5p	SNCA	3UTR
hsa-miR-1202	SNCA	3UTR
hsa-miR-1249-5p	SNCA	3UTR
hsa-miR-1255a	SNCA	3UTR
hsa-miR-1269a	SNCA	3UTR
hsa-miR-1272	SNCA	3UTR
hsa-miR-1276	SNCA	3UTR
hsa-miR-1255b-5p	SNCA	3UTR
hsa-miR-1306-3p	SNCA	3UTR
hsa-miR-1307-5p	SNCA	3UTR
hsa-miR-1321	SNCA	3UTR
hsa-miR-1321	SNCA	3UTR
hsa-miR-1537-5p	SNCA	3UTR
hsa-miR-1539	SNCA	3UTR
hsa-miR-1911-5p	SNCA	3UTR
hsa-miR-1912-3p	SNCA	3UTR
hsa-miR-2116-5p	SNCA	3UTR
hsa-miR-2682-3p	SNCA	3UTR
hsa-miR-718	SNCA	3UTR
hsa-miR-3124-3p	SNCA	3UTR
hsa-miR-3129-5p	SNCA	3UTR
hsa-miR-3130-3p	SNCA	3UTR
hsa-miR-3131	SNCA	3UTR
hsa-miR-3147	SNCA	3UTR
hsa-miR-3156-5p	SNCA	3UTR
hsa-miR-3164	SNCA	3UTR
hsa-miR-3170	SNCA	3UTR
hsa-miR-3176	SNCA	3UTR
hsa-miR-3177-5p	SNCA	3UTR
hsa-miR-3187-5p	SNCA	3UTR
hsa-miR-3190-5p	SNCA	3UTR
hsa-miR-3191-5p	SNCA	3UTR
hsa-miR-3192-5p	SNCA	3UTR
hsa-miR-4300	SNCA	3UTR
hsa-miR-4315	SNCA	3UTR
hsa-miR-4258	SNCA	3UTR
hsa-miR-4259	SNCA	3UTR
hsa-miR-4252	SNCA	3UTR
hsa-miR-4280	SNCA	3UTR
hsa-miR-4284	SNCA	3UTR
hsa-miR-4289	SNCA	3UTR
hsa-miR-4290	SNCA	3UTR
hsa-miR-500b-3p	SNCA	3UTR
hsa-miR-3616-5p	SNCA	3UTR
hsa-miR-3617-5p	SNCA	3UTR
hsa-miR-3617-3p	SNCA	3UTR
hsa-miR-3622a-5p	SNCA	3UTR
hsa-miR-3661	SNCA	3UTR
hsa-miR-3667-3p	SNCA	3UTR
hsa-miR-3677-5p	SNCA	3UTR
hsa-miR-3677-5p	SNCA	3UTR
hsa-miR-3680-3p	SNCA	3UTR
hsa-miR-3681-5p	SNCA	3UTR
hsa-miR-3688-5p	SNCA	3UTR
hsa-miR-3713	SNCA	3UTR
hsa-miR-3922-5p	SNCA	3UTR
hsa-miR-3928-3p	SNCA	3UTR
hsa-miR-3934-5p	SNCA	3UTR
hsa-miR-3936	SNCA	3UTR
hsa-miR-3944-5p	SNCA	3UTR
hsa-miR-378f	SNCA	3UTR
hsa-miR-4422	SNCA	3UTR
hsa-miR-4433a-3p	SNCA	3UTR
hsa-miR-4450	SNCA	3UTR
hsa-miR-4456	SNCA	3UTR
hsa-miR-4468	SNCA	3UTR
hsa-miR-3689d	SNCA	3UTR
hsa-miR-4482-3p	SNCA	3UTR
hsa-miR-4485-3p	SNCA	3UTR
hsa-miR-4494	SNCA	3UTR
hsa-miR-4512	SNCA	3UTR
hsa-miR-4514	SNCA	3UTR
hsa-miR-4515	SNCA	3UTR
hsa-miR-4524a-3p	SNCA	3UTR
hsa-miR-4525	SNCA	3UTR
hsa-miR-4529-5p	SNCA	3UTR
hsa-miR-378i	SNCA	3UTR
hsa-miR-3974	SNCA	3UTR
hsa-miR-4644	SNCA	3UTR
hsa-miR-4646-5p	SNCA	3UTR
hsa-miR-4657	SNCA	3UTR
hsa-miR-4667-5p	SNCA	3UTR
hsa-miR-4671-5p	SNCA	3UTR
hsa-miR-4672	SNCA	3UTR
hsa-miR-4675	SNCA	3UTR
hsa-miR-4682	SNCA	3UTR
hsa-miR-4691-5p	SNCA	3UTR
hsa-miR-4692	SNCA	3UTR
hsa-miR-4695-5p	SNCA	3UTR
hsa-miR-4720-5p	SNCA	3UTR
hsa-miR-4723-5p	SNCA	3UTR
hsa-miR-4723-5p	SNCA	3UTR
hsa-miR-4725-5p	SNCA	3UTR
hsa-miR-3064-3p	SNCA	3UTR
hsa-miR-4738-5p	SNCA	3UTR
hsa-miR-4740-5p	SNCA	3UTR
hsa-miR-4751	SNCA	3UTR
hsa-miR-4764-3p	SNCA	3UTR
hsa-miR-4770	SNCA	3UTR
hsa-miR-4784	SNCA	3UTR
hsa-miR-4786-5p	SNCA	3UTR
hsa-miR-5008-5p	SNCA	3UTR
hsa-miR-5090	SNCA	3UTR
hsa-miR-5187-5p	SNCA	3UTR
hsa-miR-5585-3p	SNCA	3UTR
hsa-miR-1295b-3p	SNCA	3UTR
hsa-miR-5589-5p	SNCA	3UTR
hsa-miR-5681a	SNCA	3UTR
hsa-miR-5704	SNCA	3UTR
hsa-miR-5705	SNCA	3UTR
hsa-miR-1199-5p	SNCA	3UTR
hsa-miR-6088	SNCA	3UTR
hsa-miR-378j	SNCA	3UTR
hsa-miR-6505-3p	SNCA	3UTR
hsa-miR-6515-5p	SNCA	3UTR
hsa-miR-892c-5p	SNCA	3UTR
hsa-miR-6736-5p	SNCA	3UTR
hsa-miR-6736-5p	SNCA	3UTR
hsa-miR-6757-3p	SNCA	3UTR
hsa-miR-6758-5p	SNCA	3UTR
hsa-miR-6758-3p	SNCA	3UTR
hsa-miR-6764-3p	SNCA	3UTR
hsa-miR-6768-3p	SNCA	3UTR
hsa-miR-6769a-5p	SNCA	3UTR
hsa-miR-6772-3p	SNCA	3UTR
hsa-miR-6776-5p	SNCA	3UTR
hsa-miR-6780a-5p	SNCA	3UTR
hsa-miR-6784-5p	SNCA	3UTR
hsa-miR-6792-5p	SNCA	3UTR
hsa-miR-6795-3p	SNCA	3UTR
hsa-miR-6800-5p	SNCA	3UTR
hsa-miR-6801-3p	SNCA	3UTR
hsa-miR-6814-3p	SNCA	3UTR
hsa-miR-6780b-5p	SNCA	3UTR
hsa-miR-6838-5p	SNCA	3UTR
hsa-miR-6840-5p	SNCA	3UTR
hsa-miR-6849-5p	SNCA	3UTR
hsa-miR-6852-5p	SNCA	3UTR
hsa-miR-6853-5p	SNCA	3UTR
hsa-miR-6853-3p	SNCA	3UTR
hsa-miR-6853-3p	SNCA	3UTR
hsa-miR-6856-3p	SNCA	3UTR
hsa-miR-6857-5p	SNCA	3UTR
hsa-miR-6769b-5p	SNCA	3UTR
hsa-miR-6861-5p	SNCA	3UTR
hsa-miR-6862-5p	SNCA	3UTR
hsa-miR-6865-3p	SNCA	3UTR
hsa-miR-6871-5p	SNCA	3UTR
hsa-miR-6874-5p	SNCA	3UTR
hsa-miR-6874-5p	SNCA	3UTR
hsa-miR-6883-5p	SNCA	3UTR
hsa-miR-6890-5p	SNCA	3UTR
hsa-miR-6890-3p	SNCA	3UTR
hsa-miR-6895-5p	SNCA	3UTR
hsa-miR-7110-5p	SNCA	3UTR
hsa-miR-7111-3p	SNCA	3UTR
hsa-miR-7152-5p	SNCA	3UTR
hsa-miR-7155-5p	SNCA	3UTR
hsa-miR-7157-5p	SNCA	3UTR
hsa-miR-7161-3p	SNCA	3UTR
hsa-miR-7162-5p	SNCA	3UTR
hsa-miR-7846-3p	SNCA	3UTR
hsa-miR-7849-3p	SNCA	3UTR
hsa-miR-7854-3p	SNCA	3UTR
hsa-miR-7855-5p	SNCA	3UTR
hsa-miR-7973	SNCA	3UTR
hsa-miR-8057	SNCA	3UTR
hsa-miR-8077	SNCA	3UTR
hsa-miR-8088	SNCA	3UTR
hsa-miR-8089	SNCA	3UTR
hsa-miR-9718	SNCA	3UTR
hsa-miR-10394-5p	SNCA	3UTR
hsa-miR-10397-3p	SNCA	3UTR
hsa-miR-10401-3p	SNCA	3UTR
hsa-miR-11399	SNCA	3UTR
hsa-miR-12114	SNCA	3UTR
hsa-miR-12126	SNCA	3UTR
hsa-let-7a-2-3p	SNCA	3UTR
hsa-let-7c-3p	SNCA	3UTR
hsa-let-7d-3p	SNCA	3UTR
hsa-let-7f-2-3p	SNCA	3UTR
hsa-miR-18a-5p	SNCA	3UTR
hsa-miR-19a-5p	SNCA	3UTR
hsa-miR-23a-5p	SNCA	3UTR
hsa-miR-23a-5p	SNCA	3UTR
hsa-miR-92a-2-5p	SNCA	3UTR
hsa-miR-103a-2-5p	SNCA	3UTR
hsa-miR-103a-1-5p	SNCA	3UTR
hsa-miR-107	SNCA	3UTR
hsa-miR-107	SNCA	3UTR
hsa-miR-107	SNCA	3UTR
hsa-miR-196a-5p	SNCA	3UTR
hsa-miR-197-5p	SNCA	3UTR
hsa-miR-139-5p	SNCA	3UTR
hsa-miR-147a	SNCA	3UTR
hsa-miR-181b-5p	SNCA	3UTR
hsa-miR-181c-3p	SNCA	3UTR
hsa-miR-214-3p	SNCA	3UTR
hsa-let-7g-3p	SNCA	3UTR
hsa-miR-15b-5p	SNCA	3UTR
hsa-miR-15b-5p	SNCA	3UTR
hsa-miR-124-5p	SNCA	3UTR
hsa-miR-124-3p	SNCA	3UTR
hsa-miR-125b-1-3p	SNCA	3UTR
hsa-miR-128-3p	SNCA	3UTR
hsa-miR-138-5p	SNCA	3UTR
hsa-miR-143-3p	SNCA	3UTR
hsa-miR-145-3p	SNCA	3UTR
hsa-miR-152-3p	SNCA	3UTR
hsa-miR-125a-5p	SNCA	3UTR
hsa-miR-134-5p	SNCA	3UTR
hsa-miR-134-5p	SNCA	3UTR
hsa-miR-150-5p	SNCA	3UTR
hsa-miR-185-5p	SNCA	3UTR
hsa-miR-194-5p	SNCA	3UTR
hsa-miR-1-5p	SNCA	3UTR
hsa-miR-106b-3p	SNCA	3UTR
hsa-miR-29c-5p	SNCA	3UTR
hsa-miR-30c-1-3p	SNCA	3UTR
hsa-miR-200a-5p	SNCA	3UTR
hsa-miR-302a-3p	SNCA	3UTR
hsa-miR-296-3p	SNCA	3UTR
hsa-miR-362-5p	SNCA	3UTR
hsa-miR-378a-3p	SNCA	3UTR
hsa-miR-330-3p	SNCA	3UTR
hsa-miR-330-3p	SNCA	3UTR
hsa-miR-151a-5p	SNCA	3UTR
hsa-miR-148b-3p	SNCA	3UTR
hsa-miR-196b-5p	SNCA	3UTR
hsa-miR-422a	SNCA	3UTR
hsa-miR-450a-1-3p	SNCA	3UTR
hsa-miR-431-3p	SNCA	3UTR
hsa-miR-412-5p	SNCA	3UTR
hsa-miR-412-3p	SNCA	3UTR
hsa-miR-485-5p	SNCA	3UTR
hsa-miR-497-5p	SNCA	3UTR
hsa-miR-181d-3p	SNCA	3UTR
hsa-miR-519c-5p	SNCA	3UTR
hsa-miR-519b-5p	SNCA	3UTR
hsa-miR-523-5p	SNCA	3UTR
hsa-miR-518f-5p	SNCA	3UTR
hsa-miR-520b-5p	SNCA	3UTR
hsa-miR-526a-5p	SNCA	3UTR
hsa-miR-520c-5p	SNCA	3UTR
hsa-miR-518c-5p	SNCA	3UTR
hsa-miR-518c-5p	SNCA	3UTR
hsa-miR-520d-5p	SNCA	3UTR
hsa-miR-516b-5p	SNCA	3UTR
hsa-miR-518e-5p	SNCA	3UTR
hsa-miR-518d-5p	SNCA	3UTR
hsa-miR-522-5p	SNCA	3UTR
hsa-miR-519a-5p	SNCA	3UTR
hsa-miR-516a-5p	SNCA	3UTR
hsa-miR-519a-2-5p	SNCA	3UTR
hsa-miR-500a-3p	SNCA	3UTR
hsa-miR-501-3p	SNCA	3UTR
hsa-miR-450a-2-3p	SNCA	3UTR
hsa-miR-504-3p	SNCA	3UTR
hsa-miR-505-5p	SNCA	3UTR
hsa-miR-532-5p	SNCA	3UTR
hsa-miR-455-3p	SNCA	3UTR
hsa-miR-487b-5p	SNCA	3UTR
hsa-miR-574-5p	SNCA	3UTR
hsa-miR-575	SNCA	3UTR
hsa-miR-597-3p	SNCA	3UTR
hsa-miR-600	SNCA	3UTR
hsa-miR-617	SNCA	3UTR
hsa-miR-634	SNCA	3UTR
hsa-miR-643	SNCA	3UTR
hsa-miR-659-5p	SNCA	3UTR
hsa-miR-659-3p	SNCA	3UTR
hsa-miR-671-5p	SNCA	3UTR
hsa-miR-671-3p	SNCA	3UTR
hsa-miR-668-5p	SNCA	3UTR
hsa-miR-550a-3-5p	SNCA	3UTR
hsa-miR-151b	SNCA	3UTR
hsa-miR-1296-5p	SNCA	3UTR
hsa-miR-1271-5p	SNCA	3UTR
hsa-miR-1301-3p	SNCA	3UTR
hsa-miR-769-3p	SNCA	3UTR
hsa-miR-378d	SNCA	3UTR
hsa-miR-770-5p	SNCA	3UTR
hsa-miR-450b-3p	SNCA	3UTR
hsa-miR-890	SNCA	3UTR
hsa-miR-541-5p	SNCA	3UTR
hsa-miR-889-3p	SNCA	3UTR
hsa-miR-147b-3p	SNCA	3UTR
hsa-miR-885-3p	SNCA	3UTR
hsa-miR-885-3p	SNCA	3UTR
hsa-miR-885-3p	SNCA	3UTR
hsa-miR-887-5p	SNCA	3UTR
hsa-miR-760	SNCA	3UTR
hsa-miR-936	SNCA	3UTR
hsa-miR-936	SNCA	3UTR
hsa-miR-937-5p	SNCA	3UTR
hsa-miR-1182	SNCA	3UTR
hsa-miR-1183	SNCA	3UTR
hsa-miR-1225-5p	SNCA	3UTR
hsa-miR-1227-5p	SNCA	3UTR
hsa-miR-1228-5p	SNCA	3UTR
hsa-miR-1229-5p	SNCA	3UTR
hsa-miR-1237-5p	SNCA	3UTR
hsa-miR-1237-5p	SNCA	3UTR
hsa-miR-1237-3p	SNCA	3UTR
hsa-miR-663b	SNCA	3UTR
hsa-miR-1249-5p	SNCA	3UTR
hsa-miR-1250-5p	SNCA	3UTR
hsa-miR-1255a	SNCA	3UTR
hsa-miR-1266-5p	SNCA	3UTR
hsa-miR-1292-5p	SNCA	3UTR
hsa-miR-1255b-2-3p	SNCA	3UTR
hsa-miR-1307-5p	SNCA	3UTR
hsa-miR-1321	SNCA	3UTR
hsa-miR-1321	SNCA	3UTR
hsa-miR-1539	SNCA	3UTR
hsa-miR-1911-5p	SNCA	3UTR
hsa-miR-1912-3p	SNCA	3UTR
hsa-miR-1976	SNCA	3UTR
hsa-miR-3120-3p	SNCA	3UTR
hsa-miR-3124-3p	SNCA	3UTR
hsa-miR-3130-3p	SNCA	3UTR
hsa-miR-3130-3p	SNCA	3UTR
hsa-miR-1273c	SNCA	3UTR
hsa-miR-3147	SNCA	3UTR
hsa-miR-3162-5p	SNCA	3UTR
hsa-miR-1193	SNCA	3UTR
hsa-miR-3176	SNCA	3UTR
hsa-miR-3177-5p	SNCA	3UTR
hsa-miR-3180-3p	SNCA	3UTR
hsa-miR-3190-5p	SNCA	3UTR
hsa-miR-3192-5p	SNCA	3UTR
hsa-miR-3195	SNCA	3UTR
hsa-miR-3199	SNCA	3UTR
hsa-miR-3202	SNCA	3UTR
hsa-miR-378c	SNCA	3UTR
hsa-miR-4298	SNCA	3UTR
hsa-miR-4300	SNCA	3UTR
hsa-miR-4315	SNCA	3UTR
hsa-miR-4258	SNCA	3UTR
hsa-miR-4259	SNCA	3UTR
hsa-miR-4266	SNCA	3UTR
hsa-miR-4270	SNCA	3UTR
hsa-miR-4280	SNCA	3UTR
hsa-miR-4289	SNCA	3UTR
hsa-miR-4289	SNCA	3UTR
hsa-miR-4290	SNCA	3UTR
hsa-miR-500b-3p	SNCA	3UTR
hsa-miR-3616-5p	SNCA	3UTR
hsa-miR-3617-5p	SNCA	3UTR
hsa-miR-3617-3p	SNCA	3UTR
hsa-miR-23c	SNCA	3UTR
hsa-miR-3620-5p	SNCA	3UTR
hsa-miR-3652	SNCA	3UTR
hsa-miR-3661	SNCA	3UTR
hsa-miR-3667-3p	SNCA	3UTR
hsa-miR-3677-5p	SNCA	3UTR
hsa-miR-3681-5p	SNCA	3UTR
hsa-miR-3713	SNCA	3UTR
hsa-miR-3180	SNCA	3UTR
hsa-miR-3689b-3p	SNCA	3UTR
hsa-miR-3916	SNCA	3UTR
hsa-miR-3919	SNCA	3UTR
hsa-miR-3936	SNCA	3UTR
hsa-miR-550b-2-5p	SNCA	3UTR
hsa-miR-1268b	SNCA	3UTR
hsa-miR-4432	SNCA	3UTR
hsa-miR-4433a-3p	SNCA	3UTR
hsa-miR-4442	SNCA	3UTR
hsa-miR-4450	SNCA	3UTR
hsa-miR-4451	SNCA	3UTR
hsa-miR-4466	SNCA	3UTR
hsa-miR-4468	SNCA	3UTR
hsa-miR-3689c	SNCA	3UTR
hsa-miR-4482-3p	SNCA	3UTR
hsa-miR-4485-3p	SNCA	3UTR
hsa-miR-4488	SNCA	3UTR
hsa-miR-4498	SNCA	3UTR
hsa-miR-4500	SNCA	3UTR
hsa-miR-4505	SNCA	3UTR
hsa-miR-4512	SNCA	3UTR
hsa-miR-4515	SNCA	3UTR
hsa-miR-4524a-3p	SNCA	3UTR
hsa-miR-4529-5p	SNCA	3UTR
hsa-miR-378i	SNCA	3UTR
hsa-miR-3974	SNCA	3UTR
hsa-miR-4640-5p	SNCA	3UTR
hsa-miR-4646-5p	SNCA	3UTR
hsa-miR-4649-5p	SNCA	3UTR
hsa-miR-4650-5p	SNCA	3UTR
hsa-miR-4651	SNCA	3UTR
hsa-miR-4657	SNCA	3UTR
hsa-miR-4657	SNCA	3UTR
hsa-miR-4660	SNCA	3UTR
hsa-miR-4665-5p	SNCA	3UTR
hsa-miR-4667-5p	SNCA	3UTR
hsa-miR-4669	SNCA	3UTR
hsa-miR-4671-5p	SNCA	3UTR
hsa-miR-4672	SNCA	3UTR
hsa-miR-4673	SNCA	3UTR
hsa-miR-4682	SNCA	3UTR
hsa-miR-1343-3p	SNCA	3UTR
hsa-miR-4691-5p	SNCA	3UTR
hsa-miR-4692	SNCA	3UTR
hsa-miR-4695-5p	SNCA	3UTR
hsa-miR-4700-5p	SNCA	3UTR
hsa-miR-4706	SNCA	3UTR
hsa-miR-4706	SNCA	3UTR
hsa-miR-4713-3p	SNCA	3UTR
hsa-miR-4716-3p	SNCA	3UTR
hsa-miR-4717-3p	SNCA	3UTR
hsa-miR-4720-5p	SNCA	3UTR
hsa-miR-4723-5p	SNCA	3UTR
hsa-miR-4728-5p	SNCA	3UTR
hsa-miR-4730	SNCA	3UTR
hsa-miR-4732-3p	SNCA	3UTR
hsa-miR-3064-3p	SNCA	3UTR
hsa-miR-4738-5p	SNCA	3UTR
hsa-miR-4740-5p	SNCA	3UTR
hsa-miR-4743-5p	SNCA	3UTR
hsa-miR-4746-5p	SNCA	3UTR
hsa-miR-4751	SNCA	3UTR
hsa-miR-4758-5p	SNCA	3UTR
hsa-miR-4764-3p	SNCA	3UTR
hsa-miR-4768-3p	SNCA	3UTR
hsa-miR-4768-3p	SNCA	3UTR
hsa-miR-4770	SNCA	3UTR
hsa-miR-4784	SNCA	3UTR
hsa-miR-4786-5p	SNCA	3UTR
hsa-miR-4800-5p	SNCA	3UTR
hsa-miR-5008-5p	SNCA	3UTR
hsa-miR-5088-5p	SNCA	3UTR
hsa-miR-5090	SNCA	3UTR
hsa-miR-5187-5p	SNCA	3UTR
hsa-miR-5192	SNCA	3UTR
hsa-miR-5193	SNCA	3UTR
hsa-miR-5194	SNCA	3UTR
hsa-miR-5195-3p	SNCA	3UTR
hsa-miR-5196-5p	SNCA	3UTR
hsa-miR-5572	SNCA	3UTR
hsa-miR-664b-5p	SNCA	3UTR
hsa-miR-5584-3p	SNCA	3UTR
hsa-miR-5699-3p	SNCA	3UTR
hsa-miR-5703	SNCA	3UTR
hsa-miR-5705	SNCA	3UTR
hsa-miR-5706	SNCA	3UTR
hsa-miR-5739	SNCA	3UTR
hsa-miR-6088	SNCA	3UTR
hsa-miR-6089	SNCA	3UTR
hsa-miR-6124	SNCA	3UTR
hsa-miR-6124	SNCA	3UTR
hsa-miR-6125	SNCA	3UTR
hsa-miR-6126	SNCA	3UTR
hsa-miR-6127	SNCA	3UTR
hsa-miR-6127	SNCA	3UTR
hsa-miR-6127	SNCA	3UTR
hsa-miR-378j	SNCA	3UTR
hsa-miR-6499-3p	SNCA	3UTR
hsa-miR-6505-3p	SNCA	3UTR
hsa-miR-6509-3p	SNCA	3UTR
hsa-miR-6510-5p	SNCA	3UTR
hsa-miR-6515-5p	SNCA	3UTR
hsa-miR-892c-5p	SNCA	3UTR
hsa-miR-6727-5p	SNCA	3UTR
hsa-miR-6728-5p	SNCA	3UTR
hsa-miR-6729-5p	SNCA	3UTR
hsa-miR-6736-5p	SNCA	3UTR
hsa-miR-6736-5p	SNCA	3UTR
hsa-miR-6736-5p	SNCA	3UTR
hsa-miR-6737-5p	SNCA	3UTR
hsa-miR-6740-3p	SNCA	3UTR
hsa-miR-6743-5p	SNCA	3UTR
hsa-miR-6747-5p	SNCA	3UTR
hsa-miR-6747-5p	SNCA	3UTR
hsa-miR-6748-5p	SNCA	3UTR
hsa-miR-6751-5p	SNCA	3UTR
hsa-miR-6754-5p	SNCA	3UTR
hsa-miR-6756-5p	SNCA	3UTR
hsa-miR-6756-5p	SNCA	3UTR
hsa-miR-6757-5p	SNCA	3UTR
hsa-miR-6757-3p	SNCA	3UTR
hsa-miR-6758-5p	SNCA	3UTR
hsa-miR-6758-3p	SNCA	3UTR
hsa-miR-6766-5p	SNCA	3UTR
hsa-miR-6768-3p	SNCA	3UTR
hsa-miR-6770-5p	SNCA	3UTR
hsa-miR-6772-3p	SNCA	3UTR
hsa-miR-6775-5p	SNCA	3UTR
hsa-miR-6776-5p	SNCA	3UTR
hsa-miR-6776-5p	SNCA	3UTR
hsa-miR-6777-5p	SNCA	3UTR
hsa-miR-6778-5p	SNCA	3UTR
hsa-miR-6780a-5p	SNCA	3UTR
hsa-miR-6782-5p	SNCA	3UTR
hsa-miR-6784-5p	SNCA	3UTR
hsa-miR-6784-5p	SNCA	3UTR
hsa-miR-6784-5p	SNCA	3UTR
hsa-miR-6785-5p	SNCA	3UTR
hsa-miR-6785-5p	SNCA	3UTR
hsa-miR-6790-5p	SNCA	3UTR
hsa-miR-6792-5p	SNCA	3UTR
hsa-miR-6793-5p	SNCA	3UTR
hsa-miR-6793-5p	SNCA	3UTR
hsa-miR-6795-5p	SNCA	3UTR
hsa-miR-6795-3p	SNCA	3UTR
hsa-miR-6798-5p	SNCA	3UTR
hsa-miR-6801-3p	SNCA	3UTR
hsa-miR-6801-3p	SNCA	3UTR
hsa-miR-6806-5p	SNCA	3UTR
hsa-miR-6807-5p	SNCA	3UTR
hsa-miR-6808-5p	SNCA	3UTR
hsa-miR-6808-5p	SNCA	3UTR
hsa-miR-6812-5p	SNCA	3UTR
hsa-miR-6815-5p	SNCA	3UTR
hsa-miR-6820-5p	SNCA	3UTR
hsa-miR-6825-5p	SNCA	3UTR
hsa-miR-6831-5p	SNCA	3UTR
hsa-miR-6833-5p	SNCA	3UTR
hsa-miR-6837-3p	SNCA	3UTR
hsa-miR-6848-5p	SNCA	3UTR
hsa-miR-6851-5p	SNCA	3UTR
hsa-miR-6853-5p	SNCA	3UTR
hsa-miR-6856-3p	SNCA	3UTR
hsa-miR-6858-5p	SNCA	3UTR
hsa-miR-6769b-5p	SNCA	3UTR
hsa-miR-6861-5p	SNCA	3UTR
hsa-miR-6864-5p	SNCA	3UTR
hsa-miR-6874-5p	SNCA	3UTR
hsa-miR-6875-5p	SNCA	3UTR
hsa-miR-6883-5p	SNCA	3UTR
hsa-miR-6886-5p	SNCA	3UTR
hsa-miR-6887-3p	SNCA	3UTR
hsa-miR-6890-5p	SNCA	3UTR
hsa-miR-6890-3p	SNCA	3UTR
hsa-miR-6890-3p	SNCA	3UTR
hsa-miR-6891-5p	SNCA	3UTR
hsa-miR-6891-5p	SNCA	3UTR
hsa-miR-6893-5p	SNCA	3UTR
hsa-miR-6894-5p	SNCA	3UTR
hsa-miR-6895-5p	SNCA	3UTR
hsa-miR-7107-5p	SNCA	3UTR
hsa-miR-7109-5p	SNCA	3UTR
hsa-miR-7109-5p	SNCA	3UTR
hsa-miR-7111-3p	SNCA	3UTR
hsa-miR-7112-5p	SNCA	3UTR
hsa-miR-7154-5p	SNCA	3UTR
hsa-miR-7155-5p	SNCA	3UTR
hsa-miR-7156-5p	SNCA	3UTR
hsa-miR-7161-3p	SNCA	3UTR
hsa-miR-7162-5p	SNCA	3UTR
hsa-miR-7845-5p	SNCA	3UTR
hsa-miR-7847-3p	SNCA	3UTR
hsa-miR-7855-5p	SNCA	3UTR
hsa-miR-8057	SNCA	3UTR
hsa-miR-8058	SNCA	3UTR
hsa-miR-8077	SNCA	3UTR
hsa-miR-8088	SNCA	3UTR
hsa-miR-9718	SNCA	3UTR
hsa-miR-10392-3p	SNCA	3UTR
hsa-miR-10394-5p	SNCA	3UTR
hsa-miR-10394-3p	SNCA	3UTR
hsa-miR-10394-3p	SNCA	3UTR
hsa-miR-10397-3p	SNCA	3UTR
hsa-miR-10398-3p	SNCA	3UTR
hsa-miR-10401-3p	SNCA	3UTR
hsa-miR-11181-3p	SNCA	3UTR
hsa-miR-12122	SNCA	3UTR
hsa-miR-12128	SNCA	3UTR
hsa-let-7a-2-3p	SNCA	3UTR
hsa-let-7c-3p	SNCA	3UTR
hsa-let-7d-3p	SNCA	3UTR
hsa-miR-28-3p	SNCA	3UTR
hsa-miR-103a-2-5p	SNCA	3UTR
hsa-miR-107	SNCA	3UTR
hsa-miR-198	SNCA	3UTR
hsa-miR-139-5p	SNCA	3UTR
hsa-miR-181b-5p	SNCA	3UTR
hsa-miR-181c-3p	SNCA	3UTR
hsa-miR-204-5p	SNCA	3UTR
hsa-miR-205-5p	SNCA	3UTR
hsa-miR-214-3p	SNCA	3UTR
hsa-let-7g-3p	SNCA	3UTR
hsa-miR-15b-5p	SNCA	3UTR
hsa-miR-23b-3p	SNCA	3UTR
hsa-miR-124-5p	SNCA	3UTR
hsa-miR-124-3p	SNCA	3UTR
hsa-miR-128-3p	SNCA	3UTR
hsa-miR-135a-3p	SNCA	3UTR
hsa-miR-135a-2-3p	SNCA	3UTR
hsa-miR-138-5p	SNCA	3UTR
hsa-miR-140-3p	SNCA	3UTR
hsa-miR-145-5p	SNCA	3UTR
hsa-miR-152-3p	SNCA	3UTR
hsa-miR-125a-3p	SNCA	3UTR
hsa-miR-127-5p	SNCA	3UTR
hsa-miR-134-5p	SNCA	3UTR
hsa-miR-138-1-3p	SNCA	3UTR
hsa-miR-150-5p	SNCA	3UTR
hsa-miR-185-5p	SNCA	3UTR
hsa-miR-185-3p	SNCA	3UTR
hsa-miR-193a-3p	SNCA	3UTR
hsa-miR-194-5p	SNCA	3UTR
hsa-miR-29c-5p	SNCA	3UTR
hsa-miR-30c-1-3p	SNCA	3UTR
hsa-miR-200a-5p	SNCA	3UTR
hsa-miR-299-5p	SNCA	3UTR
hsa-miR-299-3p	SNCA	3UTR
hsa-miR-130b-3p	SNCA	3UTR
hsa-miR-371a-3p	SNCA	3UTR
hsa-miR-373-3p	SNCA	3UTR
hsa-miR-383-5p	SNCA	3UTR
hsa-miR-330-3p	SNCA	3UTR
hsa-miR-151a-5p	SNCA	3UTR
hsa-miR-423-5p	SNCA	3UTR
hsa-miR-412-5p	SNCA	3UTR
hsa-miR-486-3p	SNCA	3UTR
hsa-miR-488-3p	SNCA	3UTR
hsa-miR-497-5p	SNCA	3UTR
hsa-miR-497-3p	SNCA	3UTR
hsa-miR-181d-5p	SNCA	3UTR
hsa-miR-526b-5p	SNCA	3UTR
hsa-miR-518f-5p	SNCA	3UTR
hsa-miR-518f-5p	SNCA	3UTR
hsa-miR-520b-5p	SNCA	3UTR
hsa-miR-526a-5p	SNCA	3UTR
hsa-miR-526a-5p	SNCA	3UTR
hsa-miR-520c-5p	SNCA	3UTR
hsa-miR-520c-5p	SNCA	3UTR
hsa-miR-518c-5p	SNCA	3UTR
hsa-miR-518c-5p	SNCA	3UTR
hsa-miR-524-5p	SNCA	3UTR
hsa-miR-519d-5p	SNCA	3UTR
hsa-miR-520d-5p	SNCA	3UTR
hsa-miR-516b-5p	SNCA	3UTR
hsa-miR-518d-5p	SNCA	3UTR
hsa-miR-518d-5p	SNCA	3UTR
hsa-miR-516a-5p	SNCA	3UTR
hsa-miR-519a-2-5p	SNCA	3UTR
hsa-miR-505-5p	SNCA	3UTR
hsa-miR-505-3p	SNCA	3UTR
hsa-miR-509-3p	SNCA	3UTR
hsa-miR-574-5p	SNCA	3UTR
hsa-miR-575	SNCA	3UTR
hsa-miR-585-5p	SNCA	3UTR
hsa-miR-597-3p	SNCA	3UTR
hsa-miR-619-5p	SNCA	3UTR
hsa-miR-634	SNCA	3UTR
hsa-miR-640	SNCA	3UTR
hsa-miR-659-5p	SNCA	3UTR
hsa-miR-659-3p	SNCA	3UTR
hsa-miR-550a-3-5p	SNCA	3UTR
hsa-miR-151b	SNCA	3UTR
hsa-miR-320b	SNCA	3UTR
hsa-miR-1468-3p	SNCA	3UTR
hsa-miR-770-5p	SNCA	3UTR
hsa-miR-541-5p	SNCA	3UTR
hsa-miR-885-3p	SNCA	3UTR
hsa-miR-885-3p	SNCA	3UTR
hsa-miR-887-5p	SNCA	3UTR
hsa-miR-216b-3p	SNCA	3UTR
hsa-miR-936	SNCA	3UTR
hsa-miR-937-5p	SNCA	3UTR
hsa-miR-1227-5p	SNCA	3UTR
hsa-miR-1228-5p	SNCA	3UTR
hsa-miR-1202	SNCA	3UTR
hsa-miR-1285-5p	SNCA	3UTR
hsa-miR-1269a	SNCA	3UTR
hsa-miR-1276	SNCA	3UTR
hsa-miR-1255b-2-3p	SNCA	3UTR
hsa-miR-1306-3p	SNCA	3UTR
hsa-miR-1307-5p	SNCA	3UTR
hsa-miR-1321	SNCA	3UTR
hsa-miR-1321	SNCA	3UTR
hsa-miR-1537-5p	SNCA	3UTR
hsa-miR-1539	SNCA	3UTR
hsa-miR-1976	SNCA	3UTR
hsa-miR-2115-5p	SNCA	3UTR
hsa-miR-2116-5p	SNCA	3UTR
hsa-miR-711	SNCA	3UTR
hsa-miR-3124-3p	SNCA	3UTR
hsa-miR-3129-5p	SNCA	3UTR
hsa-miR-3129-3p	SNCA	3UTR
hsa-miR-3131	SNCA	3UTR
hsa-miR-3140-3p	SNCA	3UTR
hsa-miR-3157-5p	SNCA	3UTR
hsa-miR-3164	SNCA	3UTR
hsa-miR-3170	SNCA	3UTR
hsa-miR-3176	SNCA	3UTR
hsa-miR-3177-5p	SNCA	3UTR
hsa-miR-3187-5p	SNCA	3UTR
hsa-miR-3190-5p	SNCA	3UTR
hsa-miR-3192-5p	SNCA	3UTR
hsa-miR-514b-5p	SNCA	3UTR
hsa-miR-514b-3p	SNCA	3UTR
hsa-miR-4301	SNCA	3UTR
hsa-miR-4315	SNCA	3UTR
hsa-miR-4258	SNCA	3UTR
hsa-miR-4280	SNCA	3UTR
hsa-miR-4289	SNCA	3UTR
hsa-miR-4290	SNCA	3UTR
hsa-miR-4330	SNCA	3UTR
hsa-miR-500b-3p	SNCA	3UTR
hsa-miR-3614-5p	SNCA	3UTR
hsa-miR-3616-5p	SNCA	3UTR
hsa-miR-3617-5p	SNCA	3UTR
hsa-miR-3617-3p	SNCA	3UTR
hsa-miR-23c	SNCA	3UTR
hsa-miR-3622a-5p	SNCA	3UTR
hsa-miR-3661	SNCA	3UTR
hsa-miR-3667-3p	SNCA	3UTR
hsa-miR-3677-5p	SNCA	3UTR
hsa-miR-3677-5p	SNCA	3UTR
hsa-miR-3680-3p	SNCA	3UTR
hsa-miR-3681-5p	SNCA	3UTR
hsa-miR-3713	SNCA	3UTR
hsa-miR-3922-5p	SNCA	3UTR
hsa-miR-3928-3p	SNCA	3UTR
hsa-miR-3936	SNCA	3UTR
hsa-miR-3944-5p	SNCA	3UTR
hsa-miR-4422	SNCA	3UTR
hsa-miR-4433a-3p	SNCA	3UTR
hsa-miR-4468	SNCA	3UTR
hsa-miR-4482-3p	SNCA	3UTR
hsa-miR-4485-3p	SNCA	3UTR
hsa-miR-4494	SNCA	3UTR
hsa-miR-4512	SNCA	3UTR
hsa-miR-4524a-3p	SNCA	3UTR
hsa-miR-4525	SNCA	3UTR
hsa-miR-4529-5p	SNCA	3UTR
hsa-miR-3974	SNCA	3UTR
hsa-miR-4633-5p	SNCA	3UTR
hsa-miR-4653-5p	SNCA	3UTR
hsa-miR-4657	SNCA	3UTR
hsa-miR-4671-5p	SNCA	3UTR
hsa-miR-4672	SNCA	3UTR
hsa-miR-4675	SNCA	3UTR
hsa-miR-4682	SNCA	3UTR
hsa-miR-4687-5p	SNCA	3UTR
hsa-miR-4691-5p	SNCA	3UTR
hsa-miR-4691-3p	SNCA	3UTR
hsa-miR-4692	SNCA	3UTR
hsa-miR-4695-5p	SNCA	3UTR
hsa-miR-4700-5p	SNCA	3UTR
hsa-miR-4713-3p	SNCA	3UTR
hsa-miR-4716-3p	SNCA	3UTR
hsa-miR-4720-5p	SNCA	3UTR
hsa-miR-4723-5p	SNCA	3UTR
hsa-miR-4725-5p	SNCA	3UTR
hsa-miR-4732-5p	SNCA	3UTR
hsa-miR-3064-3p	SNCA	3UTR
hsa-miR-4738-5p	SNCA	3UTR
hsa-miR-4740-5p	SNCA	3UTR
hsa-miR-4746-5p	SNCA	3UTR
hsa-miR-4751	SNCA	3UTR
hsa-miR-4764-3p	SNCA	3UTR
hsa-miR-4770	SNCA	3UTR
hsa-miR-4784	SNCA	3UTR
hsa-miR-4786-5p	SNCA	3UTR
hsa-miR-5006-3p	SNCA	3UTR
hsa-miR-5008-5p	SNCA	3UTR
hsa-miR-5090	SNCA	3UTR
hsa-miR-5187-5p	SNCA	3UTR
hsa-miR-5187-3p	SNCA	3UTR
hsa-miR-5189-5p	SNCA	3UTR
hsa-miR-5193	SNCA	3UTR
hsa-miR-5584-3p	SNCA	3UTR
hsa-miR-5585-3p	SNCA	3UTR
hsa-miR-1295b-3p	SNCA	3UTR
hsa-miR-5589-5p	SNCA	3UTR
hsa-miR-5705	SNCA	3UTR
hsa-miR-5739	SNCA	3UTR
hsa-miR-1199-5p	SNCA	3UTR
hsa-miR-6080	SNCA	3UTR
hsa-miR-6088	SNCA	3UTR
hsa-miR-6499-5p	SNCA	3UTR
hsa-miR-6505-3p	SNCA	3UTR
hsa-miR-6510-5p	SNCA	3UTR
hsa-miR-6515-5p	SNCA	3UTR
hsa-miR-892c-5p	SNCA	3UTR
hsa-miR-6736-5p	SNCA	3UTR
hsa-miR-6749-3p	SNCA	3UTR
hsa-miR-6757-3p	SNCA	3UTR
hsa-miR-6758-5p	SNCA	3UTR
hsa-miR-6758-3p	SNCA	3UTR
hsa-miR-6764-3p	SNCA	3UTR
hsa-miR-6768-3p	SNCA	3UTR
hsa-miR-6776-5p	SNCA	3UTR
hsa-miR-6778-5p	SNCA	3UTR
hsa-miR-6780a-5p	SNCA	3UTR
hsa-miR-6784-5p	SNCA	3UTR
hsa-miR-6792-5p	SNCA	3UTR
hsa-miR-6795-3p	SNCA	3UTR
hsa-miR-6800-5p	SNCA	3UTR
hsa-miR-6801-3p	SNCA	3UTR
hsa-miR-6814-3p	SNCA	3UTR
hsa-miR-6818-3p	SNCA	3UTR
hsa-miR-6823-3p	SNCA	3UTR
hsa-miR-6780b-5p	SNCA	3UTR
hsa-miR-6840-5p	SNCA	3UTR
hsa-miR-6849-5p	SNCA	3UTR
hsa-miR-6852-5p	SNCA	3UTR
hsa-miR-6853-3p	SNCA	3UTR
hsa-miR-6856-3p	SNCA	3UTR
hsa-miR-6857-5p	SNCA	3UTR
hsa-miR-6769b-5p	SNCA	3UTR
hsa-miR-6862-5p	SNCA	3UTR
hsa-miR-6864-5p	SNCA	3UTR
hsa-miR-6865-3p	SNCA	3UTR
hsa-miR-6871-5p	SNCA	3UTR
hsa-miR-6874-5p	SNCA	3UTR
hsa-miR-6878-3p	SNCA	3UTR
hsa-miR-6883-5p	SNCA	3UTR
hsa-miR-6890-5p	SNCA	3UTR
hsa-miR-6890-3p	SNCA	3UTR
hsa-miR-6890-3p	SNCA	3UTR
hsa-miR-6895-5p	SNCA	3UTR
hsa-miR-7111-3p	SNCA	3UTR
hsa-miR-7154-5p	SNCA	3UTR
hsa-miR-7155-5p	SNCA	3UTR
hsa-miR-7161-3p	SNCA	3UTR
hsa-miR-7162-5p	SNCA	3UTR
hsa-miR-7849-3p	SNCA	3UTR
hsa-miR-7855-5p	SNCA	3UTR
hsa-miR-7973	SNCA	3UTR
hsa-miR-8057	SNCA	3UTR
hsa-miR-8064	SNCA	3UTR
hsa-miR-8077	SNCA	3UTR
hsa-miR-9500	SNCA	3UTR
hsa-miR-9718	SNCA	3UTR
hsa-miR-10394-5p	SNCA	3UTR
hsa-miR-10397-3p	SNCA	3UTR
hsa-miR-10401-3p	SNCA	3UTR
hsa-miR-11399	SNCA	3UTR
hsa-miR-9851-5p	SNCA	3UTR
hsa-miR-12114	SNCA	3UTR
hsa-let-7a-2-3p	SNCA	3UTR
hsa-let-7c-3p	SNCA	3UTR
hsa-let-7f-2-3p	SNCA	3UTR
hsa-miR-23a-5p	SNCA	3UTR
hsa-miR-23a-5p	SNCA	3UTR
hsa-miR-92a-2-5p	SNCA	3UTR
hsa-miR-93-3p	SNCA	3UTR
hsa-miR-103a-2-5p	SNCA	3UTR
hsa-miR-103a-1-5p	SNCA	3UTR
hsa-miR-197-5p	SNCA	3UTR
hsa-miR-147a	SNCA	3UTR
hsa-miR-181b-5p	SNCA	3UTR
hsa-miR-181c-3p	SNCA	3UTR
hsa-miR-15b-5p	SNCA	3UTR
hsa-miR-124-5p	SNCA	3UTR
hsa-miR-124-3p	SNCA	3UTR
hsa-miR-125b-1-3p	SNCA	3UTR
hsa-miR-128-3p	SNCA	3UTR
hsa-miR-138-5p	SNCA	3UTR
hsa-miR-143-5p	SNCA	3UTR
hsa-miR-145-3p	SNCA	3UTR
hsa-miR-152-3p	SNCA	3UTR
hsa-miR-134-5p	SNCA	3UTR
hsa-miR-150-5p	SNCA	3UTR
hsa-miR-185-5p	SNCA	3UTR
hsa-miR-185-3p	SNCA	3UTR
hsa-miR-193a-3p	SNCA	3UTR
hsa-miR-194-5p	SNCA	3UTR
hsa-miR-1-5p	SNCA	3UTR
hsa-miR-29c-5p	SNCA	3UTR
hsa-miR-200a-5p	SNCA	3UTR
hsa-miR-302a-3p	SNCA	3UTR
hsa-miR-299-5p	SNCA	3UTR
hsa-miR-299-3p	SNCA	3UTR
hsa-miR-362-5p	SNCA	3UTR
hsa-miR-371a-3p	SNCA	3UTR
hsa-miR-330-3p	SNCA	3UTR
hsa-miR-151a-5p	SNCA	3UTR
hsa-miR-151a-5p	SNCA	3UTR
hsa-miR-151a-5p	SNCA	3UTR
hsa-miR-148b-3p	SNCA	3UTR
hsa-miR-331-5p	SNCA	3UTR
hsa-miR-196b-5p	SNCA	3UTR
hsa-miR-423-5p	SNCA	3UTR
hsa-miR-412-5p	SNCA	3UTR
hsa-miR-485-5p	SNCA	3UTR
hsa-miR-497-5p	SNCA	3UTR
hsa-miR-519c-5p	SNCA	3UTR
hsa-miR-519c-5p	SNCA	3UTR
hsa-miR-526b-5p	SNCA	3UTR
hsa-miR-519b-5p	SNCA	3UTR
hsa-miR-519b-5p	SNCA	3UTR
hsa-miR-523-5p	SNCA	3UTR
hsa-miR-523-5p	SNCA	3UTR
hsa-miR-518f-5p	SNCA	3UTR
hsa-miR-518f-5p	SNCA	3UTR
hsa-miR-520b-5p	SNCA	3UTR
hsa-miR-526a-5p	SNCA	3UTR
hsa-miR-526a-5p	SNCA	3UTR
hsa-miR-520c-5p	SNCA	3UTR
hsa-miR-520c-5p	SNCA	3UTR
hsa-miR-524-5p	SNCA	3UTR
hsa-miR-520d-5p	SNCA	3UTR
hsa-miR-516b-5p	SNCA	3UTR
hsa-miR-518e-5p	SNCA	3UTR
hsa-miR-518e-5p	SNCA	3UTR
hsa-miR-518d-5p	SNCA	3UTR
hsa-miR-518d-5p	SNCA	3UTR
hsa-miR-522-5p	SNCA	3UTR
hsa-miR-522-5p	SNCA	3UTR
hsa-miR-519a-5p	SNCA	3UTR
hsa-miR-519a-5p	SNCA	3UTR
hsa-miR-516a-5p	SNCA	3UTR
hsa-miR-519a-2-5p	SNCA	3UTR
hsa-miR-501-3p	SNCA	3UTR
hsa-miR-504-3p	SNCA	3UTR
hsa-miR-505-5p	SNCA	3UTR
hsa-miR-506-3p	SNCA	3UTR
hsa-miR-455-3p	SNCA	3UTR
hsa-miR-574-5p	SNCA	3UTR
hsa-miR-575	SNCA	3UTR
hsa-miR-585-5p	SNCA	3UTR
hsa-miR-597-3p	SNCA	3UTR
hsa-miR-634	SNCA	3UTR
hsa-miR-642a-5p	SNCA	3UTR
hsa-miR-642a-3p	SNCA	3UTR
hsa-miR-659-5p	SNCA	3UTR
hsa-miR-659-3p	SNCA	3UTR
hsa-miR-659-3p	SNCA	3UTR
hsa-miR-1264	SNCA	3UTR
hsa-miR-668-5p	SNCA	3UTR
hsa-miR-550a-3-5p	SNCA	3UTR
hsa-miR-151b	SNCA	3UTR
hsa-miR-1296-5p	SNCA	3UTR
hsa-miR-1271-5p	SNCA	3UTR
hsa-miR-1301-3p	SNCA	3UTR
hsa-miR-874-5p	SNCA	3UTR
hsa-miR-890	SNCA	3UTR
hsa-miR-888-5p	SNCA	3UTR
hsa-miR-541-5p	SNCA	3UTR
hsa-miR-147b-3p	SNCA	3UTR
hsa-miR-885-3p	SNCA	3UTR
hsa-miR-885-3p	SNCA	3UTR
hsa-miR-887-5p	SNCA	3UTR
hsa-miR-760	SNCA	3UTR
hsa-miR-936	SNCA	3UTR
hsa-miR-936	SNCA	3UTR
hsa-miR-937-5p	SNCA	3UTR
hsa-miR-1225-5p	SNCA	3UTR
hsa-miR-1227-5p	SNCA	3UTR
hsa-miR-1228-5p	SNCA	3UTR
hsa-miR-1229-5p	SNCA	3UTR
hsa-miR-1237-5p	SNCA	3UTR
hsa-miR-1237-5p	SNCA	3UTR
hsa-miR-663b	SNCA	3UTR
hsa-miR-1293	SNCA	3UTR
hsa-miR-1247-3p	SNCA	3UTR
hsa-miR-1249-3p	SNCA	3UTR
hsa-miR-1250-5p	SNCA	3UTR
hsa-miR-1288-3p	SNCA	3UTR
hsa-miR-1255b-5p	SNCA	3UTR
hsa-miR-1255b-2-3p	SNCA	3UTR
hsa-miR-1306-3p	SNCA	3UTR
hsa-miR-1307-5p	SNCA	3UTR
hsa-miR-1471	SNCA	3UTR
hsa-miR-1539	SNCA	3UTR
hsa-miR-1911-5p	SNCA	3UTR
hsa-miR-1914-3p	SNCA	3UTR
hsa-miR-1976	SNCA	3UTR
hsa-miR-2115-5p	SNCA	3UTR
hsa-miR-2116-5p	SNCA	3UTR
hsa-miR-3120-3p	SNCA	3UTR
hsa-miR-3124-3p	SNCA	3UTR
hsa-miR-3125	SNCA	3UTR
hsa-miR-3129-5p	SNCA	3UTR
hsa-miR-3130-3p	SNCA	3UTR
hsa-miR-3132	SNCA	3UTR
hsa-miR-3138	SNCA	3UTR
hsa-miR-1273c	SNCA	3UTR
hsa-miR-3156-3p	SNCA	3UTR
hsa-miR-3162-5p	SNCA	3UTR
hsa-miR-3164	SNCA	3UTR
hsa-miR-3170	SNCA	3UTR
hsa-miR-3176	SNCA	3UTR
hsa-miR-3191-5p	SNCA	3UTR
hsa-miR-3192-5p	SNCA	3UTR
hsa-miR-3195	SNCA	3UTR
hsa-miR-3202	SNCA	3UTR
hsa-miR-4301	SNCA	3UTR
hsa-miR-4315	SNCA	3UTR
hsa-miR-4320	SNCA	3UTR
hsa-miR-4258	SNCA	3UTR
hsa-miR-4266	SNCA	3UTR
hsa-miR-4270	SNCA	3UTR
hsa-miR-4270	SNCA	3UTR
hsa-miR-4281	SNCA	3UTR
hsa-miR-4280	SNCA	3UTR
hsa-miR-4290	SNCA	3UTR
hsa-miR-500b-3p	SNCA	3UTR
hsa-miR-3614-5p	SNCA	3UTR
hsa-miR-3616-5p	SNCA	3UTR
hsa-miR-3617-5p	SNCA	3UTR
hsa-miR-3617-3p	SNCA	3UTR
hsa-miR-3619-5p	SNCA	3UTR
hsa-miR-23c	SNCA	3UTR
hsa-miR-3620-5p	SNCA	3UTR
hsa-miR-3661	SNCA	3UTR
hsa-miR-3667-3p	SNCA	3UTR
hsa-miR-3681-5p	SNCA	3UTR
hsa-miR-3713	SNCA	3UTR
hsa-miR-3180	SNCA	3UTR
hsa-miR-3934-5p	SNCA	3UTR
hsa-miR-3936	SNCA	3UTR
hsa-miR-642b-3p	SNCA	3UTR
hsa-miR-550b-2-5p	SNCA	3UTR
hsa-miR-1268b	SNCA	3UTR
hsa-miR-4432	SNCA	3UTR
hsa-miR-4433a-3p	SNCA	3UTR
hsa-miR-4447	SNCA	3UTR
hsa-miR-4450	SNCA	3UTR
hsa-miR-4451	SNCA	3UTR
hsa-miR-4466	SNCA	3UTR
hsa-miR-4472	SNCA	3UTR
hsa-miR-4482-3p	SNCA	3UTR
hsa-miR-4488	SNCA	3UTR
hsa-miR-4491	SNCA	3UTR
hsa-miR-4492	SNCA	3UTR
hsa-miR-4498	SNCA	3UTR
hsa-miR-4505	SNCA	3UTR
hsa-miR-4507	SNCA	3UTR
hsa-miR-4508	SNCA	3UTR
hsa-miR-4512	SNCA	3UTR
hsa-miR-4515	SNCA	3UTR
hsa-miR-4529-5p	SNCA	3UTR
hsa-miR-3974	SNCA	3UTR
hsa-miR-4633-5p	SNCA	3UTR
hsa-miR-4646-5p	SNCA	3UTR
hsa-miR-4646-5p	SNCA	3UTR
hsa-miR-4653-3p	SNCA	3UTR
hsa-miR-4657	SNCA	3UTR
hsa-miR-4660	SNCA	3UTR
hsa-miR-4665-5p	SNCA	3UTR
hsa-miR-4669	SNCA	3UTR
hsa-miR-4671-5p	SNCA	3UTR
hsa-miR-4672	SNCA	3UTR
hsa-miR-4673	SNCA	3UTR
hsa-miR-4683	SNCA	3UTR
hsa-miR-4685-5p	SNCA	3UTR
hsa-miR-1343-3p	SNCA	3UTR
hsa-miR-4691-5p	SNCA	3UTR
hsa-miR-4695-5p	SNCA	3UTR
hsa-miR-4706	SNCA	3UTR
hsa-miR-4713-3p	SNCA	3UTR
hsa-miR-4716-3p	SNCA	3UTR
hsa-miR-4717-3p	SNCA	3UTR
hsa-miR-4720-5p	SNCA	3UTR
hsa-miR-4723-5p	SNCA	3UTR
hsa-miR-4723-5p	SNCA	3UTR
hsa-miR-4728-5p	SNCA	3UTR
hsa-miR-4732-5p	SNCA	3UTR
hsa-miR-4733-5p	SNCA	3UTR
hsa-miR-3064-3p	SNCA	3UTR
hsa-miR-4738-5p	SNCA	3UTR
hsa-miR-4747-5p	SNCA	3UTR
hsa-miR-4751	SNCA	3UTR
hsa-miR-4758-5p	SNCA	3UTR
hsa-miR-4764-3p	SNCA	3UTR
hsa-miR-4768-3p	SNCA	3UTR
hsa-miR-4769-5p	SNCA	3UTR
hsa-miR-4770	SNCA	3UTR
hsa-miR-4784	SNCA	3UTR
hsa-miR-4800-5p	SNCA	3UTR
hsa-miR-5008-5p	SNCA	3UTR
hsa-miR-5187-5p	SNCA	3UTR
hsa-miR-5189-5p	SNCA	3UTR
hsa-miR-5192	SNCA	3UTR
hsa-miR-5193	SNCA	3UTR
hsa-miR-5195-3p	SNCA	3UTR
hsa-miR-5196-5p	SNCA	3UTR
hsa-miR-5685	SNCA	3UTR
hsa-miR-5705	SNCA	3UTR
hsa-miR-5706	SNCA	3UTR
hsa-miR-6080	SNCA	3UTR
hsa-miR-6088	SNCA	3UTR
hsa-miR-6089	SNCA	3UTR
hsa-miR-6124	SNCA	3UTR
hsa-miR-6125	SNCA	3UTR
hsa-miR-6126	SNCA	3UTR
hsa-miR-6127	SNCA	3UTR
hsa-miR-6127	SNCA	3UTR
hsa-miR-6503-5p	SNCA	3UTR
hsa-miR-6509-3p	SNCA	3UTR
hsa-miR-6510-5p	SNCA	3UTR
hsa-miR-6513-5p	SNCA	3UTR
hsa-miR-6515-5p	SNCA	3UTR
hsa-miR-892c-5p	SNCA	3UTR
hsa-miR-6726-5p	SNCA	3UTR
hsa-miR-6728-5p	SNCA	3UTR
hsa-miR-6729-5p	SNCA	3UTR
hsa-miR-6734-5p	SNCA	3UTR
hsa-miR-6736-5p	SNCA	3UTR
hsa-miR-6736-5p	SNCA	3UTR
hsa-miR-6737-5p	SNCA	3UTR
hsa-miR-6739-3p	SNCA	3UTR
hsa-miR-6740-3p	SNCA	3UTR
hsa-miR-6743-5p	SNCA	3UTR
hsa-miR-6754-5p	SNCA	3UTR
hsa-miR-6756-5p	SNCA	3UTR
hsa-miR-6756-5p	SNCA	3UTR
hsa-miR-6758-3p	SNCA	3UTR
hsa-miR-6759-5p	SNCA	3UTR
hsa-miR-6764-3p	SNCA	3UTR
hsa-miR-6765-5p	SNCA	3UTR
hsa-miR-6768-3p	SNCA	3UTR
hsa-miR-6772-3p	SNCA	3UTR
hsa-miR-6773-3p	SNCA	3UTR
hsa-miR-6776-5p	SNCA	3UTR
hsa-miR-6776-5p	SNCA	3UTR
hsa-miR-6778-5p	SNCA	3UTR
hsa-miR-6780a-5p	SNCA	3UTR
hsa-miR-6784-5p	SNCA	3UTR
hsa-miR-6785-5p	SNCA	3UTR
hsa-miR-6790-5p	SNCA	3UTR
hsa-miR-6795-5p	SNCA	3UTR
hsa-miR-6795-3p	SNCA	3UTR
hsa-miR-6799-3p	SNCA	3UTR
hsa-miR-6809-5p	SNCA	3UTR
hsa-miR-6809-3p	SNCA	3UTR
hsa-miR-6812-5p	SNCA	3UTR
hsa-miR-6813-5p	SNCA	3UTR
hsa-miR-6815-5p	SNCA	3UTR
hsa-miR-6816-5p	SNCA	3UTR
hsa-miR-6820-5p	SNCA	3UTR
hsa-miR-6825-5p	SNCA	3UTR
hsa-miR-6831-5p	SNCA	3UTR
hsa-miR-6780b-5p	SNCA	3UTR
hsa-miR-6849-5p	SNCA	3UTR
hsa-miR-6853-5p	SNCA	3UTR
hsa-miR-6853-3p	SNCA	3UTR
hsa-miR-6856-3p	SNCA	3UTR
hsa-miR-6861-5p	SNCA	3UTR
hsa-miR-6864-5p	SNCA	3UTR
hsa-miR-6865-5p	SNCA	3UTR
hsa-miR-6865-3p	SNCA	3UTR
hsa-miR-6870-3p	SNCA	3UTR
hsa-miR-6874-5p	SNCA	3UTR
hsa-miR-6878-3p	SNCA	3UTR
hsa-miR-6883-5p	SNCA	3UTR
hsa-miR-6887-3p	SNCA	3UTR
hsa-miR-6890-5p	SNCA	3UTR
hsa-miR-6890-3p	SNCA	3UTR
hsa-miR-6891-5p	SNCA	3UTR
hsa-miR-6893-5p	SNCA	3UTR
hsa-miR-6895-5p	SNCA	3UTR
hsa-miR-7107-5p	SNCA	3UTR
hsa-miR-7109-5p	SNCA	3UTR
hsa-miR-7109-5p	SNCA	3UTR
hsa-miR-7111-3p	SNCA	3UTR
hsa-miR-7112-5p	SNCA	3UTR
hsa-miR-7114-5p	SNCA	3UTR
hsa-miR-7154-5p	SNCA	3UTR
hsa-miR-7156-5p	SNCA	3UTR
hsa-miR-7162-5p	SNCA	3UTR
hsa-miR-4433b-3p	SNCA	3UTR
hsa-miR-7845-5p	SNCA	3UTR
hsa-miR-7846-3p	SNCA	3UTR
hsa-miR-7847-3p	SNCA	3UTR
hsa-miR-7851-3p	SNCA	3UTR
hsa-miR-7855-5p	SNCA	3UTR
hsa-miR-7973	SNCA	3UTR
hsa-miR-8057	SNCA	3UTR
hsa-miR-8077	SNCA	3UTR
hsa-miR-8088	SNCA	3UTR
hsa-miR-10226	SNCA	3UTR
hsa-miR-10226	SNCA	3UTR
hsa-miR-10394-5p	SNCA	3UTR
hsa-miR-10397-3p	SNCA	3UTR
hsa-miR-10401-5p	SNCA	3UTR
hsa-miR-10401-5p	SNCA	3UTR
hsa-miR-10401-3p	SNCA	3UTR
hsa-miR-11181-3p	SNCA	3UTR
hsa-miR-11181-3p	SNCA	3UTR
hsa-miR-12115	SNCA	3UTR
hsa-miR-12126	SNCA	3UTR
hsa-miR-12128	SNCA	3UTR
hsa-let-7f-2-3p	SNCA	3UTR
hsa-miR-23a-5p	SNCA	3UTR
hsa-miR-23a-5p	SNCA	3UTR
hsa-miR-23a-3p	SNCA	3UTR
hsa-miR-27a-5p	SNCA	3UTR
hsa-miR-92a-2-5p	SNCA	3UTR
hsa-miR-93-3p	SNCA	3UTR
hsa-miR-103a-2-5p	SNCA	3UTR
hsa-miR-103a-1-5p	SNCA	3UTR
hsa-miR-181b-5p	SNCA	3UTR
hsa-miR-181c-3p	SNCA	3UTR
hsa-miR-187-3p	SNCA	3UTR
hsa-miR-196a-3p	SNCA	3UTR
hsa-miR-15b-5p	SNCA	3UTR
hsa-miR-15b-5p	SNCA	3UTR
hsa-miR-23b-3p	SNCA	3UTR
hsa-miR-124-3p	SNCA	3UTR
hsa-miR-128-3p	SNCA	3UTR
hsa-miR-138-5p	SNCA	3UTR
hsa-miR-138-5p	SNCA	3UTR
hsa-miR-143-5p	SNCA	3UTR
hsa-miR-143-3p	SNCA	3UTR
hsa-miR-145-3p	SNCA	3UTR
hsa-miR-152-3p	SNCA	3UTR
hsa-miR-125a-5p	SNCA	3UTR
hsa-miR-134-5p	SNCA	3UTR
hsa-miR-138-1-3p	SNCA	3UTR
hsa-miR-149-5p	SNCA	3UTR
hsa-miR-150-5p	SNCA	3UTR
hsa-miR-185-5p	SNCA	3UTR
hsa-miR-185-3p	SNCA	3UTR
hsa-miR-193a-3p	SNCA	3UTR
hsa-miR-195-3p	SNCA	3UTR
hsa-miR-106b-3p	SNCA	3UTR
hsa-miR-29c-5p	SNCA	3UTR
hsa-miR-30c-1-3p	SNCA	3UTR
hsa-miR-299-5p	SNCA	3UTR
hsa-miR-299-3p	SNCA	3UTR
hsa-miR-296-3p	SNCA	3UTR
hsa-miR-362-5p	SNCA	3UTR
hsa-miR-370-5p	SNCA	3UTR
hsa-miR-378a-3p	SNCA	3UTR
hsa-miR-148b-3p	SNCA	3UTR
hsa-miR-331-5p	SNCA	3UTR
hsa-miR-331-5p	SNCA	3UTR
hsa-miR-196b-5p	SNCA	3UTR
hsa-miR-422a	SNCA	3UTR
hsa-miR-431-3p	SNCA	3UTR
hsa-miR-412-5p	SNCA	3UTR
hsa-miR-412-3p	SNCA	3UTR
hsa-miR-483-3p	SNCA	3UTR
hsa-miR-484	SNCA	3UTR
hsa-miR-486-3p	SNCA	3UTR
hsa-miR-490-3p	SNCA	3UTR
hsa-miR-493-3p	SNCA	3UTR
hsa-miR-497-5p	SNCA	3UTR
hsa-miR-497-3p	SNCA	3UTR
hsa-miR-181d-3p	SNCA	3UTR
hsa-miR-515-3p	SNCA	3UTR
hsa-miR-519c-5p	SNCA	3UTR
hsa-miR-520a-3p	SNCA	3UTR
hsa-miR-519b-5p	SNCA	3UTR
hsa-miR-523-5p	SNCA	3UTR
hsa-miR-518f-5p	SNCA	3UTR
hsa-miR-526a-5p	SNCA	3UTR
hsa-miR-520c-5p	SNCA	3UTR
hsa-miR-518c-5p	SNCA	3UTR
hsa-miR-516b-5p	SNCA	3UTR
hsa-miR-518e-5p	SNCA	3UTR
hsa-miR-518d-5p	SNCA	3UTR
hsa-miR-522-5p	SNCA	3UTR
hsa-miR-519a-5p	SNCA	3UTR
hsa-miR-516a-5p	SNCA	3UTR
hsa-miR-504-3p	SNCA	3UTR
hsa-miR-505-5p	SNCA	3UTR
hsa-miR-509-3p	SNCA	3UTR
hsa-miR-532-5p	SNCA	3UTR
hsa-miR-532-3p	SNCA	3UTR
hsa-miR-455-3p	SNCA	3UTR
hsa-miR-551a	SNCA	3UTR
hsa-miR-554	SNCA	3UTR
hsa-miR-574-5p	SNCA	3UTR
hsa-miR-575	SNCA	3UTR
hsa-miR-575	SNCA	3UTR
hsa-miR-550a-5p	SNCA	3UTR
hsa-miR-597-3p	SNCA	3UTR
hsa-miR-600	SNCA	3UTR
hsa-miR-612	SNCA	3UTR
hsa-miR-614	SNCA	3UTR
hsa-miR-617	SNCA	3UTR
hsa-miR-33b-3p	SNCA	3UTR
hsa-miR-634	SNCA	3UTR
hsa-miR-642a-5p	SNCA	3UTR
hsa-miR-662	SNCA	3UTR
hsa-miR-659-5p	SNCA	3UTR
hsa-miR-659-3p	SNCA	3UTR
hsa-miR-659-3p	SNCA	3UTR
hsa-miR-671-3p	SNCA	3UTR
hsa-miR-151b	SNCA	3UTR
hsa-miR-320b	SNCA	3UTR
hsa-miR-1296-5p	SNCA	3UTR
hsa-miR-1271-5p	SNCA	3UTR
hsa-miR-449c-3p	SNCA	3UTR
hsa-miR-769-3p	SNCA	3UTR
hsa-miR-770-5p	SNCA	3UTR
hsa-miR-770-5p	SNCA	3UTR
hsa-miR-450b-3p	SNCA	3UTR
hsa-miR-541-5p	SNCA	3UTR
hsa-miR-885-3p	SNCA	3UTR
hsa-miR-885-3p	SNCA	3UTR
hsa-miR-887-5p	SNCA	3UTR
hsa-miR-665	SNCA	3UTR
hsa-miR-216b-3p	SNCA	3UTR
hsa-miR-936	SNCA	3UTR
hsa-miR-936	SNCA	3UTR
hsa-miR-937-5p	SNCA	3UTR
hsa-miR-1180-3p	SNCA	3UTR
hsa-miR-1181	SNCA	3UTR
hsa-miR-1225-5p	SNCA	3UTR
hsa-miR-1226-3p	SNCA	3UTR
hsa-miR-1227-5p	SNCA	3UTR
hsa-miR-1228-5p	SNCA	3UTR
hsa-miR-1234-3p	SNCA	3UTR
hsa-miR-1237-5p	SNCA	3UTR
hsa-miR-1237-3p	SNCA	3UTR
hsa-miR-1202	SNCA	3UTR
hsa-miR-663b	SNCA	3UTR
hsa-miR-1204	SNCA	3UTR
hsa-miR-1207-5p	SNCA	3UTR
hsa-miR-1247-3p	SNCA	3UTR
hsa-miR-1249-3p	SNCA	3UTR
hsa-miR-1250-5p	SNCA	3UTR
hsa-miR-1263	SNCA	3UTR
hsa-miR-1269a	SNCA	3UTR
hsa-miR-1275	SNCA	3UTR
hsa-miR-1276	SNCA	3UTR
hsa-miR-1255b-5p	SNCA	3UTR
hsa-miR-1307-5p	SNCA	3UTR
hsa-miR-1321	SNCA	3UTR
hsa-miR-1539	SNCA	3UTR
hsa-miR-1825	SNCA	3UTR
hsa-miR-1909-5p	SNCA	3UTR
hsa-miR-1909-3p	SNCA	3UTR
hsa-miR-1910-5p	SNCA	3UTR
hsa-miR-1911-5p	SNCA	3UTR
hsa-miR-1913	SNCA	3UTR
hsa-miR-1914-3p	SNCA	3UTR
hsa-miR-1914-3p	SNCA	3UTR
hsa-miR-2682-3p	SNCA	3UTR
hsa-miR-718	SNCA	3UTR
hsa-miR-3120-3p	SNCA	3UTR
hsa-miR-3124-3p	SNCA	3UTR
hsa-miR-3129-5p	SNCA	3UTR
hsa-miR-3130-3p	SNCA	3UTR
hsa-miR-3131	SNCA	3UTR
hsa-miR-3138	SNCA	3UTR
hsa-miR-3141	SNCA	3UTR
hsa-miR-3142	SNCA	3UTR
hsa-miR-3147	SNCA	3UTR
hsa-miR-3150a-3p	SNCA	3UTR
hsa-miR-3074-5p	SNCA	3UTR
hsa-miR-3156-3p	SNCA	3UTR
hsa-miR-3159	SNCA	3UTR
hsa-miR-3162-5p	SNCA	3UTR
hsa-miR-3162-5p	SNCA	3UTR
hsa-miR-3170	SNCA	3UTR
hsa-miR-1193	SNCA	3UTR
hsa-miR-3177-5p	SNCA	3UTR
hsa-miR-3065-3p	SNCA	3UTR
hsa-miR-3190-5p	SNCA	3UTR
hsa-miR-3191-5p	SNCA	3UTR
hsa-miR-3192-5p	SNCA	3UTR
hsa-miR-3195	SNCA	3UTR
hsa-miR-3198	SNCA	3UTR
hsa-miR-378c	SNCA	3UTR
hsa-miR-4310	SNCA	3UTR
hsa-miR-4315	SNCA	3UTR
hsa-miR-4258	SNCA	3UTR
hsa-miR-4327	SNCA	3UTR
hsa-miR-4270	SNCA	3UTR
hsa-miR-4281	SNCA	3UTR
hsa-miR-4289	SNCA	3UTR
hsa-miR-4290	SNCA	3UTR
hsa-miR-500b-3p	SNCA	3UTR
hsa-miR-3614-5p	SNCA	3UTR
hsa-miR-3616-5p	SNCA	3UTR
hsa-miR-3617-5p	SNCA	3UTR
hsa-miR-3617-3p	SNCA	3UTR
hsa-miR-3617-3p	SNCA	3UTR
hsa-miR-3620-5p	SNCA	3UTR
hsa-miR-3622a-5p	SNCA	3UTR
hsa-miR-3652	SNCA	3UTR
hsa-miR-3652	SNCA	3UTR
hsa-miR-3667-3p	SNCA	3UTR
hsa-miR-3677-5p	SNCA	3UTR
hsa-miR-3681-5p	SNCA	3UTR
hsa-miR-3713	SNCA	3UTR
hsa-miR-3714	SNCA	3UTR
hsa-miR-3180	SNCA	3UTR
hsa-miR-3689b-3p	SNCA	3UTR
hsa-miR-3911	SNCA	3UTR
hsa-miR-3917	SNCA	3UTR
hsa-miR-3150b-3p	SNCA	3UTR
hsa-miR-3922-3p	SNCA	3UTR
hsa-miR-3934-5p	SNCA	3UTR
hsa-miR-3936	SNCA	3UTR
hsa-miR-3940-5p	SNCA	3UTR
hsa-miR-3943	SNCA	3UTR
hsa-miR-3944-5p	SNCA	3UTR
hsa-miR-550b-2-5p	SNCA	3UTR
hsa-miR-1268b	SNCA	3UTR
hsa-miR-1268b	SNCA	3UTR
hsa-miR-378g	SNCA	3UTR
hsa-miR-4433a-3p	SNCA	3UTR
hsa-miR-4446-3p	SNCA	3UTR
hsa-miR-4447	SNCA	3UTR
hsa-miR-4449	SNCA	3UTR
hsa-miR-4449	SNCA	3UTR
hsa-miR-4466	SNCA	3UTR
hsa-miR-4468	SNCA	3UTR
hsa-miR-4478	SNCA	3UTR
hsa-miR-3689c	SNCA	3UTR
hsa-miR-4482-3p	SNCA	3UTR
hsa-miR-4488	SNCA	3UTR
hsa-miR-4498	SNCA	3UTR
hsa-miR-4505	SNCA	3UTR
hsa-miR-4507	SNCA	3UTR
hsa-miR-4508	SNCA	3UTR
hsa-miR-4512	SNCA	3UTR
hsa-miR-4515	SNCA	3UTR
hsa-miR-4515	SNCA	3UTR
hsa-miR-4524a-3p	SNCA	3UTR
hsa-miR-4529-5p	SNCA	3UTR
hsa-miR-378i	SNCA	3UTR
hsa-miR-1587	SNCA	3UTR
hsa-miR-4538	SNCA	3UTR
hsa-miR-4539	SNCA	3UTR
hsa-miR-3974	SNCA	3UTR
hsa-miR-4632-5p	SNCA	3UTR
hsa-miR-4633-5p	SNCA	3UTR
hsa-miR-4640-3p	SNCA	3UTR
hsa-miR-4649-5p	SNCA	3UTR
hsa-miR-4650-5p	SNCA	3UTR
hsa-miR-4651	SNCA	3UTR
hsa-miR-4651	SNCA	3UTR
hsa-miR-4653-5p	SNCA	3UTR
hsa-miR-4653-3p	SNCA	3UTR
hsa-miR-4657	SNCA	3UTR
hsa-miR-4657	SNCA	3UTR
hsa-miR-4665-5p	SNCA	3UTR
hsa-miR-4667-5p	SNCA	3UTR
hsa-miR-4669	SNCA	3UTR
hsa-miR-4672	SNCA	3UTR
hsa-miR-4673	SNCA	3UTR
hsa-miR-4675	SNCA	3UTR
hsa-miR-4676-5p	SNCA	3UTR
hsa-miR-4677-5p	SNCA	3UTR
hsa-miR-4682	SNCA	3UTR
hsa-miR-4685-5p	SNCA	3UTR
hsa-miR-1343-3p	SNCA	3UTR
hsa-miR-4688	SNCA	3UTR
hsa-miR-4691-3p	SNCA	3UTR
hsa-miR-4695-3p	SNCA	3UTR
hsa-miR-4695-3p	SNCA	3UTR
hsa-miR-4697-3p	SNCA	3UTR
hsa-miR-4697-3p	SNCA	3UTR
hsa-miR-4706	SNCA	3UTR
hsa-miR-4706	SNCA	3UTR
hsa-miR-4707-3p	SNCA	3UTR
hsa-miR-4708-5p	SNCA	3UTR
hsa-miR-4716-3p	SNCA	3UTR
hsa-miR-4716-3p	SNCA	3UTR
hsa-miR-4717-5p	SNCA	3UTR
hsa-miR-4717-3p	SNCA	3UTR
hsa-miR-4722-3p	SNCA	3UTR
hsa-miR-4723-3p	SNCA	3UTR
hsa-miR-4730	SNCA	3UTR
hsa-miR-4732-5p	SNCA	3UTR
hsa-miR-4734	SNCA	3UTR
hsa-miR-3064-3p	SNCA	3UTR
hsa-miR-4746-5p	SNCA	3UTR
hsa-miR-4750-5p	SNCA	3UTR
hsa-miR-4751	SNCA	3UTR
hsa-miR-4756-5p	SNCA	3UTR
hsa-miR-4758-5p	SNCA	3UTR
hsa-miR-4764-3p	SNCA	3UTR
hsa-miR-4769-5p	SNCA	3UTR
hsa-miR-4769-5p	SNCA	3UTR
hsa-miR-4770	SNCA	3UTR
hsa-miR-4776-3p	SNCA	3UTR
hsa-miR-4783-5p	SNCA	3UTR
hsa-miR-4786-5p	SNCA	3UTR
hsa-miR-5001-5p	SNCA	3UTR
hsa-miR-5008-5p	SNCA	3UTR
hsa-miR-5008-5p	SNCA	3UTR
hsa-miR-5008-3p	SNCA	3UTR
hsa-miR-5088-5p	SNCA	3UTR
hsa-miR-5090	SNCA	3UTR
hsa-miR-5187-5p	SNCA	3UTR
hsa-miR-5189-5p	SNCA	3UTR
hsa-miR-5193	SNCA	3UTR
hsa-miR-5195-3p	SNCA	3UTR
hsa-miR-5584-3p	SNCA	3UTR
hsa-miR-5585-3p	SNCA	3UTR
hsa-miR-548au-3p	SNCA	3UTR
hsa-miR-1295b-3p	SNCA	3UTR
hsa-miR-5685	SNCA	3UTR
hsa-miR-5705	SNCA	3UTR
hsa-miR-5739	SNCA	3UTR
hsa-miR-1199-5p	SNCA	3UTR
hsa-miR-1199-3p	SNCA	3UTR
hsa-miR-6069	SNCA	3UTR
hsa-miR-6069	SNCA	3UTR
hsa-miR-6075	SNCA	3UTR
hsa-miR-6080	SNCA	3UTR
hsa-miR-6084	SNCA	3UTR
hsa-miR-6088	SNCA	3UTR
hsa-miR-6124	SNCA	3UTR
hsa-miR-6125	SNCA	3UTR
hsa-miR-6127	SNCA	3UTR
hsa-miR-6127	SNCA	3UTR
hsa-miR-6127	SNCA	3UTR
hsa-miR-378j	SNCA	3UTR
hsa-miR-6499-5p	SNCA	3UTR
hsa-miR-6499-3p	SNCA	3UTR
hsa-miR-6503-5p	SNCA	3UTR
hsa-miR-6509-3p	SNCA	3UTR
hsa-miR-6510-5p	SNCA	3UTR
hsa-miR-6510-5p	SNCA	3UTR
hsa-miR-6511a-3p	SNCA	3UTR
hsa-miR-6515-5p	SNCA	3UTR
hsa-miR-6511b-3p	SNCA	3UTR
hsa-miR-892c-5p	SNCA	3UTR
hsa-miR-6726-5p	SNCA	3UTR
hsa-miR-6727-5p	SNCA	3UTR
hsa-miR-6728-5p	SNCA	3UTR
hsa-miR-6729-5p	SNCA	3UTR
hsa-miR-6734-5p	SNCA	3UTR
hsa-miR-6737-5p	SNCA	3UTR
hsa-miR-6738-3p	SNCA	3UTR
hsa-miR-6740-3p	SNCA	3UTR
hsa-miR-6742-5p	SNCA	3UTR
hsa-miR-6746-3p	SNCA	3UTR
hsa-miR-6750-5p	SNCA	3UTR
hsa-miR-6752-3p	SNCA	3UTR
hsa-miR-6754-3p	SNCA	3UTR
hsa-miR-6756-5p	SNCA	3UTR
hsa-miR-6758-5p	SNCA	3UTR
hsa-miR-6758-3p	SNCA	3UTR
hsa-miR-6760-5p	SNCA	3UTR
hsa-miR-6761-3p	SNCA	3UTR
hsa-miR-6763-5p	SNCA	3UTR
hsa-miR-6763-3p	SNCA	3UTR
hsa-miR-6765-3p	SNCA	3UTR
hsa-miR-6766-5p	SNCA	3UTR
hsa-miR-6768-3p	SNCA	3UTR
hsa-miR-6769a-5p	SNCA	3UTR
hsa-miR-6770-5p	SNCA	3UTR
hsa-miR-6771-5p	SNCA	3UTR
hsa-miR-6772-5p	SNCA	3UTR
hsa-miR-6772-5p	SNCA	3UTR
hsa-miR-6772-3p	SNCA	3UTR
hsa-miR-6773-3p	SNCA	3UTR
hsa-miR-6776-5p	SNCA	3UTR
hsa-miR-6778-5p	SNCA	3UTR
hsa-miR-6782-5p	SNCA	3UTR
hsa-miR-6784-5p	SNCA	3UTR
hsa-miR-6784-5p	SNCA	3UTR
hsa-miR-6784-5p	SNCA	3UTR
hsa-miR-6784-5p	SNCA	3UTR
hsa-miR-6784-3p	SNCA	3UTR
hsa-miR-6785-5p	SNCA	3UTR
hsa-miR-6786-5p	SNCA	3UTR
hsa-miR-6787-3p	SNCA	3UTR
hsa-miR-6790-5p	SNCA	3UTR
hsa-miR-6792-5p	SNCA	3UTR
hsa-miR-6793-5p	SNCA	3UTR
hsa-miR-6794-5p	SNCA	3UTR
hsa-miR-6797-3p	SNCA	3UTR
hsa-miR-6800-5p	SNCA	3UTR
hsa-miR-6801-3p	SNCA	3UTR
hsa-miR-6803-5p	SNCA	3UTR
hsa-miR-6808-5p	SNCA	3UTR
hsa-miR-6812-5p	SNCA	3UTR
hsa-miR-6812-5p	SNCA	3UTR
hsa-miR-6818-3p	SNCA	3UTR
hsa-miR-6824-3p	SNCA	3UTR
hsa-miR-6825-5p	SNCA	3UTR
hsa-miR-6826-3p	SNCA	3UTR
hsa-miR-6827-5p	SNCA	3UTR
hsa-miR-6832-5p	SNCA	3UTR
hsa-miR-6835-5p	SNCA	3UTR
hsa-miR-6780b-5p	SNCA	3UTR
hsa-miR-6850-3p	SNCA	3UTR
hsa-miR-6850-3p	SNCA	3UTR
hsa-miR-6851-5p	SNCA	3UTR
hsa-miR-6853-5p	SNCA	3UTR
hsa-miR-6853-3p	SNCA	3UTR
hsa-miR-6857-5p	SNCA	3UTR
hsa-miR-6861-5p	SNCA	3UTR
hsa-miR-6862-5p	SNCA	3UTR
hsa-miR-6862-3p	SNCA	3UTR
hsa-miR-6867-3p	SNCA	3UTR
hsa-miR-6870-3p	SNCA	3UTR
hsa-miR-6871-5p	SNCA	3UTR
hsa-miR-6871-3p	SNCA	3UTR
hsa-miR-6877-3p	SNCA	3UTR
hsa-miR-6878-3p	SNCA	3UTR
hsa-miR-6883-5p	SNCA	3UTR
hsa-miR-6885-3p	SNCA	3UTR
hsa-miR-6886-5p	SNCA	3UTR
hsa-miR-6886-3p	SNCA	3UTR
hsa-miR-6887-3p	SNCA	3UTR
hsa-miR-6889-3p	SNCA	3UTR
hsa-miR-6890-5p	SNCA	3UTR
hsa-miR-6891-5p	SNCA	3UTR
hsa-miR-6891-3p	SNCA	3UTR
hsa-miR-6893-5p	SNCA	3UTR
hsa-miR-6895-5p	SNCA	3UTR
hsa-miR-7107-5p	SNCA	3UTR
hsa-miR-7109-5p	SNCA	3UTR
hsa-miR-7109-5p	SNCA	3UTR
hsa-miR-7111-3p	SNCA	3UTR
hsa-miR-7112-5p	SNCA	3UTR
hsa-miR-7151-5p	SNCA	3UTR
hsa-miR-7151-3p	SNCA	3UTR
hsa-miR-7154-5p	SNCA	3UTR
hsa-miR-7162-5p	SNCA	3UTR
hsa-miR-7702	SNCA	3UTR
hsa-miR-7703	SNCA	3UTR
hsa-miR-7706	SNCA	3UTR
hsa-miR-7845-5p	SNCA	3UTR
hsa-miR-7847-3p	SNCA	3UTR
hsa-miR-7851-3p	SNCA	3UTR
hsa-miR-7854-3p	SNCA	3UTR
hsa-miR-7855-5p	SNCA	3UTR
hsa-miR-7973	SNCA	3UTR
hsa-miR-8057	SNCA	3UTR
hsa-miR-8077	SNCA	3UTR
hsa-miR-8088	SNCA	3UTR
hsa-miR-9718	SNCA	3UTR
hsa-miR-10226	SNCA	3UTR
hsa-miR-10394-5p	SNCA	3UTR
hsa-miR-10397-3p	SNCA	3UTR
hsa-miR-10401-3p	SNCA	3UTR
hsa-miR-11181-3p	SNCA	3UTR
hsa-miR-11399	SNCA	3UTR
hsa-miR-11400	SNCA	3UTR
hsa-miR-9851-5p	SNCA	3UTR
hsa-miR-12114	SNCA	3UTR
hsa-let-7a-2-3p	SNCA	3UTR
hsa-let-7c-3p	SNCA	3UTR
hsa-let-7f-2-3p	SNCA	3UTR
hsa-miR-23a-5p	SNCA	3UTR
hsa-miR-25-5p	SNCA	3UTR
hsa-miR-26a-1-3p	SNCA	3UTR
hsa-miR-93-3p	SNCA	3UTR
hsa-miR-103a-2-5p	SNCA	3UTR
hsa-miR-103a-1-5p	SNCA	3UTR
hsa-miR-107	SNCA	3UTR
hsa-miR-196a-5p	SNCA	3UTR
hsa-miR-139-5p	SNCA	3UTR
hsa-miR-147a	SNCA	3UTR
hsa-miR-181b-5p	SNCA	3UTR
hsa-miR-196a-3p	SNCA	3UTR
hsa-miR-205-5p	SNCA	3UTR
hsa-miR-214-3p	SNCA	3UTR
hsa-miR-15b-5p	SNCA	3UTR
hsa-miR-15b-5p	SNCA	3UTR
hsa-miR-124-5p	SNCA	3UTR
hsa-miR-124-3p	SNCA	3UTR
hsa-miR-125b-1-3p	SNCA	3UTR
hsa-miR-140-3p	SNCA	3UTR
hsa-miR-143-3p	SNCA	3UTR
hsa-miR-134-5p	SNCA	3UTR
hsa-miR-134-5p	SNCA	3UTR
hsa-miR-150-5p	SNCA	3UTR
hsa-miR-185-5p	SNCA	3UTR
hsa-miR-185-3p	SNCA	3UTR
hsa-miR-194-5p	SNCA	3UTR
hsa-miR-1-5p	SNCA	3UTR
hsa-miR-29c-5p	SNCA	3UTR
hsa-miR-200a-5p	SNCA	3UTR
hsa-miR-299-5p	SNCA	3UTR
hsa-miR-299-3p	SNCA	3UTR
hsa-miR-302d-3p	SNCA	3UTR
hsa-miR-378a-3p	SNCA	3UTR
hsa-miR-383-5p	SNCA	3UTR
hsa-miR-330-3p	SNCA	3UTR
hsa-miR-151a-5p	SNCA	3UTR
hsa-miR-148b-3p	SNCA	3UTR
hsa-miR-331-5p	SNCA	3UTR
hsa-miR-196b-5p	SNCA	3UTR
hsa-miR-423-5p	SNCA	3UTR
hsa-miR-412-5p	SNCA	3UTR
hsa-miR-412-3p	SNCA	3UTR
hsa-miR-497-5p	SNCA	3UTR
hsa-miR-497-3p	SNCA	3UTR
hsa-miR-181d-3p	SNCA	3UTR
hsa-miR-520a-3p	SNCA	3UTR
hsa-miR-518f-5p	SNCA	3UTR
hsa-miR-518f-5p	SNCA	3UTR
hsa-miR-520b-5p	SNCA	3UTR
hsa-miR-526a-5p	SNCA	3UTR
hsa-miR-526a-5p	SNCA	3UTR
hsa-miR-520c-5p	SNCA	3UTR
hsa-miR-520c-5p	SNCA	3UTR
hsa-miR-518c-5p	SNCA	3UTR
hsa-miR-524-5p	SNCA	3UTR
hsa-miR-516b-5p	SNCA	3UTR
hsa-miR-518d-5p	SNCA	3UTR
hsa-miR-518d-5p	SNCA	3UTR
hsa-miR-519a-2-5p	SNCA	3UTR
hsa-miR-501-3p	SNCA	3UTR
hsa-miR-505-5p	SNCA	3UTR
hsa-miR-532-5p	SNCA	3UTR
hsa-miR-455-3p	SNCA	3UTR
hsa-miR-585-5p	SNCA	3UTR
hsa-miR-595	SNCA	3UTR
hsa-miR-619-5p	SNCA	3UTR
hsa-miR-629-5p	SNCA	3UTR
[truncated: 9,640 more rows]

## Sheet: circRNA-miRNA
Supplementar Table 4. Predicted circRNA-miRNA targets by circBank
circbase ID	miRNA ID	miRanda binding positions	targetscan binding positions
hsa_circ_0138136	hsa-miR-205-5p	285 384	151 299 388 399 421 156 305 393 406 427
hsa_circ_0024994	hsa-miR-205-5p	1297	1312 1484 1673 629 1319 1490 1679 635
hsa_circ_0090614	hsa-miR-205-5p	1247	1261 590 614 1267 596 619
hsa_circ_0104514	hsa-miR-205-5p	744	188 262 763 194 267 769
hsa_circ_0128328	hsa-miR-205-5p	308	161 215 322 166 220 328
hsa_circ_0136813	hsa-miR-205-5p	346	244 361 392 249 367 397
hsa_circ_0136814	hsa-miR-205-5p	346	244 361 392 249 367 397
hsa_circ_0139339	hsa-miR-205-5p	319	332 435 98 339 441 103
hsa_circ_0116236	hsa-miR-205-5p	76	116 275 91 122 281 98
hsa_circ_0100108	hsa-miR-205-5p	518	531 618 678 537 624 684
hsa_circ_0098215	hsa-miR-205-5p	407	422 56 908 428 63 914
hsa_circ_0060214	hsa-miR-205-5p	352	241 367 380 248 373 386
hsa_circ_0005340	hsa-miR-205-5p	230	30 349 36 355
hsa_circ_0008754	hsa-miR-205-5p	175	193 407 199 412
hsa_circ_0016198	hsa-miR-205-5p	577	592 625 599 632
hsa_circ_0023675	hsa-miR-205-5p	187	200 489 206 494
hsa_circ_0023676	hsa-miR-205-5p	187	200 489 206 494
hsa_circ_0035365	hsa-miR-205-5p	297	311 357 317 363
hsa_circ_0035366	hsa-miR-205-5p	297	311 357 317 363
hsa_circ_0047122	hsa-miR-205-5p	29	204 44 209 50
hsa_circ_0070110	hsa-miR-205-5p	159	123 173 129 179
hsa_circ_0075423	hsa-miR-205-5p	622	640 703 647 708
hsa_circ_0081983	hsa-miR-205-5p	266 363	283 378 289 385
hsa_circ_0088153	hsa-miR-205-5p	242	256 78 262 84
hsa_circ_0089071	hsa-miR-205-5p	152	166 18 172 23
hsa_circ_0090096	hsa-miR-205-5p	239	180 254 185 261
hsa_circ_0091082	hsa-miR-205-5p	277	212 292 218 299
hsa_circ_0100141	hsa-miR-205-5p	124	138 51 144 56
hsa_circ_0100142	hsa-miR-205-5p	124	138 51 144 56
hsa_circ_0126076	hsa-miR-205-5p	56	114 71 119 77
hsa_circ_0131939	hsa-miR-205-5p	622	640 703 647 708
hsa_circ_0136644	hsa-miR-205-5p	190	203 311 209 316
hsa_circ_0140139	hsa-miR-205-5p	239	180 254 185 261
hsa_circ_0111331	hsa-miR-205-5p	305	269 319 275 326
hsa_circ_0079906	hsa-miR-205-5p	287	278 53 284 59
hsa_circ_0048942	hsa-miR-205-5p	538	550 941 556 947
hsa_circ_0047117	hsa-miR-205-5p	416	431 591 437 596
hsa_circ_0043225	hsa-miR-205-5p	1709	1725 735 1732 741
hsa_circ_0039927	hsa-miR-205-5p	472	1244 154 1249 161
hsa_circ_0016199	hsa-miR-205-5p	966	1014 981 1021 988
hsa_circ_0015430	hsa-miR-205-5p	305	269 319 275 326
hsa_circ_0011267	hsa-miR-205-5p	39	173 53 178 59
hsa_circ_0009149	hsa-miR-205-5p	600	615 775 621 780
hsa_circ_0007110	hsa-miR-205-5p	79 219	233 95 239 101
hsa_circ_0000997	hsa-miR-205-5p	53	29 68 34 74
hsa_circ_0066454	hsa-miR-205-5p	1042	1056 283 1063 289
hsa_circ_0000906	hsa-miR-205-5p	223	237 244
hsa_circ_0003022	hsa-miR-205-5p	443	457 463
hsa_circ_0004457	hsa-miR-205-5p	12	26 32
hsa_circ_0004534	hsa-miR-205-5p	105	121 127
hsa_circ_0004549	hsa-miR-205-5p	118	133 140
hsa_circ_0004982	hsa-miR-205-5p	128	142 149
hsa_circ_0005513	hsa-miR-205-5p	246	262 268
hsa_circ_0008400	hsa-miR-205-5p	216	228 234
hsa_circ_0015428	hsa-miR-205-5p	32	46 53
hsa_circ_0015957	hsa-miR-205-5p	289	303 309
hsa_circ_0021867	hsa-miR-205-5p	105	121 127
hsa_circ_0025876	hsa-miR-205-5p	170	187 194
hsa_circ_0026983	hsa-miR-205-5p	167	181 187
hsa_circ_0027442	hsa-miR-205-5p	1	17 23
hsa_circ_0029874	hsa-miR-205-5p	675	516 521
hsa_circ_0041586	hsa-miR-205-5p	160	175 181
hsa_circ_0042799	hsa-miR-205-5p	209	224 231
hsa_circ_0043305	hsa-miR-205-5p	612	626 632
hsa_circ_0055051	hsa-miR-205-5p	248	264 270
hsa_circ_0055939	hsa-miR-205-5p	120	133 139
hsa_circ_0056257	hsa-miR-205-5p	313	327 333
hsa_circ_0058229	hsa-miR-205-5p	105	120 125
hsa_circ_0063503	hsa-miR-205-5p	11	22 28
hsa_circ_0064044	hsa-miR-205-5p	289	304 310
hsa_circ_0065626	hsa-miR-205-5p	348	362 368
hsa_circ_0067680	hsa-miR-205-5p	1	15 20
hsa_circ_0069485	hsa-miR-205-5p	252	265 271
hsa_circ_0073938	hsa-miR-205-5p	95	113 120
hsa_circ_0073939	hsa-miR-205-5p	95	113 120
hsa_circ_0077397	hsa-miR-205-5p	10	24 31
hsa_circ_0077606	hsa-miR-205-5p	536	551 558
hsa_circ_0078261	hsa-miR-205-5p	136	153 159
hsa_circ_0078263	hsa-miR-205-5p	136	153 159
hsa_circ_0078512	hsa-miR-205-5p	372	385 391
hsa_circ_0079667	hsa-miR-205-5p	395	408 415
hsa_circ_0080243	hsa-miR-205-5p	283	297 304
hsa_circ_0080247	hsa-miR-205-5p	97	111 118
hsa_circ_0083287	hsa-miR-205-5p	184	200 206
hsa_circ_0083756	hsa-miR-205-5p	186	202 209
hsa_circ_0085081	hsa-miR-205-5p	61	75 82
hsa_circ_0088581	hsa-miR-205-5p	858	724 730
hsa_circ_0088996	hsa-miR-205-5p	280	295 302
hsa_circ_0091585	hsa-miR-205-5p	118	133 140
hsa_circ_0091586	hsa-miR-205-5p	118	133 140
hsa_circ_0091587	hsa-miR-205-5p	118	133 140
hsa_circ_0093318	hsa-miR-205-5p	461	476 482
hsa_circ_0093644	hsa-miR-205-5p	35	46 52
hsa_circ_0093646	hsa-miR-205-5p	437	448 454
hsa_circ_0094470	hsa-miR-205-5p	907	921 927
hsa_circ_0094605	hsa-miR-205-5p	49	63 70
hsa_circ_0095697	hsa-miR-205-5p	37	51 58
hsa_circ_0096479	hsa-miR-205-5p	236	249 255
hsa_circ_0098996	hsa-miR-205-5p	1	17 23
hsa_circ_0103467	hsa-miR-205-5p	549	562 569
hsa_circ_0103541	hsa-miR-205-5p	584	598 605
hsa_circ_0104518	hsa-miR-205-5p	177	196 202
hsa_circ_0106191	hsa-miR-205-5p	72	91 96
hsa_circ_0106694	hsa-miR-205-5p	337	353 360
hsa_circ_0107009	hsa-miR-205-5p	413	428 434
hsa_circ_0109195	hsa-miR-205-5p	223	237 244
hsa_circ_0110869	hsa-miR-205-5p	201	215 221
hsa_circ_0111216	hsa-miR-205-5p	73	87 93
hsa_circ_0112354	hsa-miR-205-5p	153	168 174
hsa_circ_0115019	hsa-miR-205-5p	85	99 105
hsa_circ_0117456	hsa-miR-205-5p	286	298 305
hsa_circ_0118543	hsa-miR-205-5p	141	155 161
hsa_circ_0118881	hsa-miR-205-5p	112	128 134
hsa_circ_0121609	hsa-miR-205-5p	24	38 45
hsa_circ_0122027	hsa-miR-205-5p	388	408 414
hsa_circ_0122854	hsa-miR-205-5p	28	43 50
hsa_circ_0122856	hsa-miR-205-5p	28	43 50
hsa_circ_0123889	hsa-miR-205-5p	284	297 303
hsa_circ_0124933	hsa-miR-205-5p	133	146 152
hsa_circ_0124941	hsa-miR-205-5p	133	146 152
hsa_circ_0124942	hsa-miR-205-5p	253	266 272
hsa_circ_0125131	hsa-miR-205-5p	88	104 111
hsa_circ_0125133	hsa-miR-205-5p	88	104 111
hsa_circ_0125141	hsa-miR-205-5p	1224	1240 1247
hsa_circ_0125147	hsa-miR-205-5p	88	104 111
hsa_circ_0126264	hsa-miR-205-5p	157	170 176
hsa_circ_0126415	hsa-miR-205-5p	123	138 144
hsa_circ_0129629	hsa-miR-205-5p	77	91 97
hsa_circ_0130946	hsa-miR-205-5p	302	316 323
hsa_circ_0131173	hsa-miR-205-5p	42	56 63
hsa_circ_0133185	hsa-miR-205-5p	33	47 53
hsa_circ_0133186	hsa-miR-205-5p	108	122 128
hsa_circ_0133190	hsa-miR-205-5p	944	958 964
hsa_circ_0133191	hsa-miR-205-5p	944	958 964
hsa_circ_0136835	hsa-miR-205-5p	153	170 176
hsa_circ_0139690	hsa-miR-205-5p	421	435 441
hsa_circ_0140607	hsa-miR-205-5p	4	22 28
hsa_circ_0137646	hsa-miR-205-5p	68	80 87
hsa_circ_0135378	hsa-miR-205-5p	274	288 295
hsa_circ_0131174	hsa-miR-205-5p	42	56 63
hsa_circ_0127616	hsa-miR-205-5p	237	251 257
hsa_circ_0125945	hsa-miR-205-5p	410	424 430
hsa_circ_0124938	hsa-miR-205-5p	307	320 326
hsa_circ_0124937	hsa-miR-205-5p	133	146 152
hsa_circ_0124932	hsa-miR-205-5p	46	59 65
hsa_circ_0112047	hsa-miR-205-5p	95	107 114
hsa_circ_0106695	hsa-miR-205-5p	640	656 663
hsa_circ_0100106	hsa-miR-205-5p	518	531 537
hsa_circ_0098562	hsa-miR-205-5p	235	249 256
hsa_circ_0098235	hsa-miR-205-5p	289	304 310
hsa_circ_0090739	hsa-miR-205-5p	127	142 148
hsa_circ_0080613	hsa-miR-205-5p	147	163 169
hsa_circ_0080244	hsa-miR-205-5p	283	297 304
hsa_circ_0079792	hsa-miR-205-5p	123	135 142
hsa_circ_0079791	hsa-miR-205-5p	123	135 142
hsa_circ_0073646	hsa-miR-205-5p	349	363 369
hsa_circ_0068807	hsa-miR-205-5p	812	828 834
hsa_circ_0067662	hsa-miR-205-5p	891	902 908
hsa_circ_0060918	hsa-miR-205-5p	427	1280 1286
hsa_circ_0048987	hsa-miR-205-5p	260	275 281
hsa_circ_0048194	hsa-miR-205-5p	126	141 147
hsa_circ_0034661	hsa-miR-205-5p	973	986 993
hsa_circ_0025908	hsa-miR-205-5p	23	37 44
hsa_circ_0021749	hsa-miR-205-5p	5	20 25
hsa_circ_0019709	hsa-miR-205-5p	145	160 167
hsa_circ_0014558	hsa-miR-205-5p	201	215 221
hsa_circ_0013171	hsa-miR-205-5p	396	410 416
hsa_circ_0007960	hsa-miR-205-5p	96	110 116
hsa_circ_0007390	hsa-miR-205-5p	29	43 49
hsa_circ_0006944	hsa-miR-205-5p	246	262 268
hsa_circ_0006744	hsa-miR-205-5p	22	37 44
hsa_circ_0006713	hsa-miR-205-5p	166	180 187
hsa_circ_0005679	hsa-miR-205-5p	283	299 305
hsa_circ_0005171	hsa-miR-205-5p	225	237 244
hsa_circ_0003304	hsa-miR-205-5p	128	142 149
hsa_circ_0001479	hsa-miR-205-5p	541	557 563
hsa_circ_0000460	hsa-miR-205-5p	247	265 271
hsa_circ_0002580	hsa-miR-26a-1-3p	60	196 437 73 202 442 79
hsa_circ_0001009	hsa-miR-26a-1-3p	174	107 191 112 198
hsa_circ_0006787	hsa-miR-26a-1-3p	63 154	172 78 178 84
hsa_circ_0013601	hsa-miR-26a-1-3p	574	229 586 235 593
hsa_circ_0054674	hsa-miR-26a-1-3p	174	107 191 112 198
hsa_circ_0064575	hsa-miR-26a-1-3p	60	196 73 202 79
hsa_circ_0064576	hsa-miR-26a-1-3p	60	196 73 202 79
hsa_circ_0075650	hsa-miR-26a-1-3p	517 189	40 531 46 538
hsa_circ_0135500	hsa-miR-26a-1-3p	415	432 689 439 695
hsa_circ_0135902	hsa-miR-26a-1-3p	92	105 67 112 73
hsa_circ_0135905	hsa-miR-26a-1-3p	92	105 67 112 73
hsa_circ_0135910	hsa-miR-26a-1-3p	145	120 158 126 165
hsa_circ_0127615	hsa-miR-26a-1-3p	213	227 80 233 87
hsa_circ_0072430	hsa-miR-26a-1-3p	101 192	116 210 122 216
hsa_circ_0053064	hsa-miR-26a-1-3p	290	306 408 312 414
hsa_circ_0017426	hsa-miR-26a-1-3p	215	229 417 235 423
hsa_circ_0001554	hsa-miR-26a-1-3p	46	61 68
hsa_circ_0002257	hsa-miR-26a-1-3p	46	61 68
hsa_circ_0002549	hsa-miR-26a-1-3p	129	146 153
hsa_circ_0004010	hsa-miR-26a-1-3p	309	326 332
hsa_circ_0004917	hsa-miR-26a-1-3p	188	203 210
hsa_circ_0007665	hsa-miR-26a-1-3p	24	38 44
hsa_circ_0008858	hsa-miR-26a-1-3p	323	337 344
hsa_circ_0015090	hsa-miR-26a-1-3p	407	424 430
hsa_circ_0018280	hsa-miR-26a-1-3p	670	686 693
hsa_circ_0027619	hsa-miR-26a-1-3p	196	211 218
hsa_circ_0027622	hsa-miR-26a-1-3p	92	107 114
hsa_circ_0030885	hsa-miR-26a-1-3p	110	123 129
hsa_circ_0030886	hsa-miR-26a-1-3p	110	123 129
hsa_circ_0036810	hsa-miR-26a-1-3p	183	194 200
hsa_circ_0040441	hsa-miR-26a-1-3p	182	194 200
hsa_circ_0040443	hsa-miR-26a-1-3p	90	102 108
hsa_circ_0040569	hsa-miR-26a-1-3p	281	297 302
hsa_circ_0044684	hsa-miR-26a-1-3p	108	125 132
hsa_circ_0045141	hsa-miR-26a-1-3p	126	139 145
hsa_circ_0047751	hsa-miR-26a-1-3p	253	268 274
hsa_circ_0055994	hsa-miR-26a-1-3p	119	133 140
hsa_circ_0059283	hsa-miR-26a-1-3p	188	203 210
hsa_circ_0059284	hsa-miR-26a-1-3p	424	439 446
hsa_circ_0062881	hsa-miR-26a-1-3p	387	401 408
hsa_circ_0063463	hsa-miR-26a-1-3p	347	366 373
hsa_circ_0064534	hsa-miR-26a-1-3p	77	193 198
hsa_circ_0072756	hsa-miR-26a-1-3p	329	342 348
hsa_circ_0073775	hsa-miR-26a-1-3p	373	387 394
hsa_circ_0075665	hsa-miR-26a-1-3p	301	152 158
hsa_circ_0075728	hsa-miR-26a-1-3p	110	127 134
hsa_circ_0075764	hsa-miR-26a-1-3p	157	172 179
hsa_circ_0078128	hsa-miR-26a-1-3p	930	945 952
hsa_circ_0083011	hsa-miR-26a-1-3p	1086	1100 1106
hsa_circ_0084161	hsa-miR-26a-1-3p	1112	1126 1132
hsa_circ_0085053	hsa-miR-26a-1-3p	649	664 671
hsa_circ_0087908	hsa-miR-26a-1-3p	414	431 437
hsa_circ_0088469	hsa-miR-26a-1-3p	474	486 493
hsa_circ_0089857	hsa-miR-26a-1-3p	157	172 178
hsa_circ_0095320	hsa-miR-26a-1-3p	363	377 383
hsa_circ_0098996	hsa-miR-26a-1-3p	494	511 517
hsa_circ_0102773	hsa-miR-26a-1-3p	614	634 640
hsa_circ_0103869	hsa-miR-26a-1-3p	137	150 157
hsa_circ_0104189	hsa-miR-26a-1-3p	80	94 100
hsa_circ_0108688	hsa-miR-26a-1-3p	371	386 392
hsa_circ_0111817	hsa-miR-26a-1-3p	64	80 86
hsa_circ_0113303	hsa-miR-26a-1-3p	384	397 403
hsa_circ_0113304	hsa-miR-26a-1-3p	384	397 403
hsa_circ_0113987	hsa-miR-26a-1-3p	175	188 195
hsa_circ_0116518	hsa-miR-26a-1-3p	6	23 29
hsa_circ_0116900	hsa-miR-26a-1-3p	109	124 130
hsa_circ_0117436	hsa-miR-26a-1-3p	245	258 264
hsa_circ_0118095	hsa-miR-26a-1-3p	647	662 668
hsa_circ_0123486	hsa-miR-26a-1-3p	17	30 36
hsa_circ_0125513	hsa-miR-26a-1-3p	571	586 593
hsa_circ_0130781	hsa-miR-26a-1-3p	273	287 294
hsa_circ_0131994	hsa-miR-26a-1-3p	96	110 117
hsa_circ_0132042	hsa-miR-26a-1-3p	89	103 109
hsa_circ_0132623	hsa-miR-26a-1-3p	523	539 545
hsa_circ_0135988	hsa-miR-26a-1-3p	319	331 337
hsa_circ_0135993	hsa-miR-26a-1-3p	133	145 151
hsa_circ_0135994	hsa-miR-26a-1-3p	133	145 151
hsa_circ_0137911	hsa-miR-26a-1-3p	189	201 208
hsa_circ_0139051	hsa-miR-26a-1-3p	47	62 69
hsa_circ_0139056	hsa-miR-26a-1-3p	145	160 167
hsa_circ_0139059	hsa-miR-26a-1-3p	461	476 483
hsa_circ_0135987	hsa-miR-26a-1-3p	319	331 337
hsa_circ_0134682	hsa-miR-26a-1-3p	355	367 373
hsa_circ_0131929	hsa-miR-26a-1-3p	364	378 385
hsa_circ_0130774	hsa-miR-26a-1-3p	296	310 317
hsa_circ_0129217	hsa-miR-26a-1-3p	27	40 46
hsa_circ_0127616	hsa-miR-26a-1-3p	104	118 124
hsa_circ_0112652	hsa-miR-26a-1-3p	203	216 223
hsa_circ_0106200	hsa-miR-26a-1-3p	295	307 314
hsa_circ_0105836	hsa-miR-26a-1-3p	416	434 440
hsa_circ_0105835	hsa-miR-26a-1-3p	416	434 440
hsa_circ_0098926	hsa-miR-26a-1-3p	222	236 242
hsa_circ_0090945	hsa-miR-26a-1-3p	435	448 454
hsa_circ_0075664	hsa-miR-26a-1-3p	189	40 46
hsa_circ_0075663	hsa-miR-26a-1-3p	301	152 158
hsa_circ_0075662	hsa-miR-26a-1-3p	301	152 158
hsa_circ_0075657	hsa-miR-26a-1-3p	464 136	478 485
hsa_circ_0073527	hsa-miR-26a-1-3p	58	70 77
hsa_circ_0072034	hsa-miR-26a-1-3p	692	706 712
hsa_circ_0057070	hsa-miR-26a-1-3p	391	406 412
hsa_circ_0047959	hsa-miR-26a-1-3p	978	991 997
hsa_circ_0047460	hsa-miR-26a-1-3p	90	104 111
hsa_circ_0045128	hsa-miR-26a-1-3p	323	337 344
hsa_circ_0041992	hsa-miR-26a-1-3p	114	128 134
hsa_circ_0020160	hsa-miR-26a-1-3p	12	25 31
hsa_circ_0008123	hsa-miR-26a-1-3p	141	158 164
hsa_circ_0006757	hsa-miR-26a-1-3p	260	271 278
hsa_circ_0006358	hsa-miR-26a-1-3p	14	32 38
hsa_circ_0004109	hsa-miR-26a-1-3p	226	243 249
hsa_circ_0002941	hsa-miR-26a-1-3p	192	207 213
hsa_circ_0002492	hsa-miR-26a-1-3p	164	181 188
hsa_circ_0002185	hsa-miR-26a-1-3p	95	111 117
hsa_circ_0001784	hsa-miR-26a-1-3p	886	902 908
hsa_circ_0001559	hsa-miR-26a-1-3p	335	352 359
hsa_circ_0018343	hsa-miR-26a-1-3p	378	391 398
hsa_circ_0002702	hsa-miR-194-3p	1834 19 1495	1509 1847 33 656 1515 1853 39 661
hsa_circ_0095994	hsa-miR-194-3p	571 465	479 504 533 585 485 509 540 591
hsa_circ_0073760	hsa-miR-194-3p	595	224 609 887 229 615 892
hsa_circ_0127819	hsa-miR-194-3p	475	104 489 767 109 495 772
hsa_circ_0127820	hsa-miR-194-3p	475	104 489 767 109 495 772
hsa_circ_0112385	hsa-miR-194-3p	160	176 207 398 183 213 404
hsa_circ_0020988	hsa-miR-194-3p	909	2328 621 924 2333 626 930
hsa_circ_0020990	hsa-miR-194-3p	909	621 924 626 930
hsa_circ_0021618	hsa-miR-194-3p	79	167 93 173 99
hsa_circ_0039849	hsa-miR-194-3p	353	367 626 373 631
hsa_circ_0047301	hsa-miR-194-3p	1833	1848 482 1854 487
hsa_circ_0055448	hsa-miR-194-3p	562	427 579 432 585
hsa_circ_0065082	hsa-miR-194-3p	445	368 461 373 467
hsa_circ_0066203	hsa-miR-194-3p	246	121 261 126 268
hsa_circ_0088563	hsa-miR-194-3p	158	134 177 139 183
hsa_circ_0099310	hsa-miR-194-3p	609 551	565 623 571 629
hsa_circ_0100413	hsa-miR-194-3p	115	129 519 135 524
hsa_circ_0105877	hsa-miR-194-3p	190	204 63 210 69
hsa_circ_0108929	hsa-miR-194-3p	73	174 85 179 91
hsa_circ_0112354	hsa-miR-194-3p	193	208 544 214 549
hsa_circ_0125526	hsa-miR-194-3p	573	215 588 220 594
hsa_circ_0126090	hsa-miR-194-3p	121	136 344 142 350
hsa_circ_0134903	hsa-miR-194-3p	326	167 339 172 345
hsa_circ_0139356	hsa-miR-194-3p	507	339 521 345 527
hsa_circ_0128868	hsa-miR-194-3p	726	740 948 746 953
hsa_circ_0123960	hsa-miR-194-3p	80	647 93 652 99
hsa_circ_0089739	hsa-miR-194-3p	71	535 92 540 98
hsa_circ_0088435	hsa-miR-194-3p	412	224 426 229 432
hsa_circ_0075454	hsa-miR-194-3p	380	245 394 251 401
hsa_circ_0069381	hsa-miR-194-3p	121	136 344 142 350
hsa_circ_0046799	hsa-miR-194-3p	196	208 297 214 302
hsa_circ_0046798	hsa-miR-194-3p	196	208 297 214 302
hsa_circ_0004073	hsa-miR-194-3p	215	236 679 242 684
hsa_circ_0003770	hsa-miR-194-3p	48	43 62 48 68
hsa_circ_0083107	hsa-miR-194-3p	825 1295	1308 838 1314 844
hsa_circ_0116265	hsa-miR-194-3p	1108	1124 542 1130 547
hsa_circ_0000784	hsa-miR-194-3p	33	47 53
hsa_circ_0002720	hsa-miR-194-3p	34	49 55
hsa_circ_0005243	hsa-miR-194-3p	138	152 158
hsa_circ_0009699	hsa-miR-194-3p	31	46 52
hsa_circ_0010201	hsa-miR-194-3p	218	232 239
hsa_circ_0020197	hsa-miR-194-3p	102	116 122
hsa_circ_0023121	hsa-miR-194-3p	111	125 131
hsa_circ_0024466	hsa-miR-194-3p	90	106 113
hsa_circ_0029457	hsa-miR-194-3p	378	392 398
hsa_circ_0029458	hsa-miR-194-3p	378	392 398
hsa_circ_0040150	hsa-miR-194-3p	19	34 39
hsa_circ_0040569	hsa-miR-194-3p	208	225 230
hsa_circ_0044437	hsa-miR-194-3p	273	287 293
hsa_circ_0051493	hsa-miR-194-3p	20	34 40
hsa_circ_0057183	hsa-miR-194-3p	282	295 302
hsa_circ_0067017	hsa-miR-194-3p	365	381 387
hsa_circ_0067834	hsa-miR-194-3p	205	221 227
hsa_circ_0070056	hsa-miR-194-3p	603	616 623
hsa_circ_0070323	hsa-miR-194-3p	185	200 206
hsa_circ_0077500	hsa-miR-194-3p	7	22 27
hsa_circ_0079445	hsa-miR-194-3p	178	192 198
hsa_circ_0080368	hsa-miR-194-3p	367	381 388
hsa_circ_0080372	hsa-miR-194-3p	190	204 211
hsa_circ_0081890	hsa-miR-194-3p	586	602 608
hsa_circ_0081983	hsa-miR-194-3p	187	201 208
hsa_circ_0082762	hsa-miR-194-3p	310	325 331
hsa_circ_0085963	hsa-miR-194-3p	64	78 84
hsa_circ_0086022	hsa-miR-194-3p	242	188 193
hsa_circ_0089974	hsa-miR-194-3p	204	219 224
hsa_circ_0095286	hsa-miR-194-3p	40	54 60
hsa_circ_0098224	hsa-miR-194-3p	312	328 334
hsa_circ_0100047	hsa-miR-194-3p	117	131 137
hsa_circ_0104611	hsa-miR-194-3p	114	128 134
hsa_circ_0105878	hsa-miR-194-3p	35	49 55
hsa_circ_0107332	hsa-miR-194-3p	75	88 94
hsa_circ_0107710	hsa-miR-194-3p	259	273 279
hsa_circ_0110198	hsa-miR-194-3p	31	46 52
hsa_circ_0110201	hsa-miR-194-3p	31	46 52
hsa_circ_0111434	hsa-miR-194-3p	340	354 360
hsa_circ_0112425	hsa-miR-194-3p	567	581 588
hsa_circ_0115028	hsa-miR-194-3p	333	351 358
hsa_circ_0115029	hsa-miR-194-3p	333	351 358
hsa_circ_0115032	hsa-miR-194-3p	184	202 209
hsa_circ_0115241	hsa-miR-194-3p	73	85 91
hsa_circ_0115298	hsa-miR-194-3p	267	281 287
hsa_circ_0115503	hsa-miR-194-3p	160	177 183
hsa_circ_0115521	hsa-miR-194-3p	139	152 158
hsa_circ_0115522	hsa-miR-194-3p	139	152 158
hsa_circ_0117260	hsa-miR-194-3p	23	37 43
hsa_circ_0118942	hsa-miR-194-3p	47	540 545
hsa_circ_0122172	hsa-miR-194-3p	441	454 460
hsa_circ_0122575	hsa-miR-194-3p	205	221 227
hsa_circ_0122576	hsa-miR-194-3p	205	221 227
hsa_circ_0123431	hsa-miR-194-3p	1575	1586 1592
hsa_circ_0124055	hsa-miR-194-3p	405	421 427
hsa_circ_0128526	hsa-miR-194-3p	308	322 328
hsa_circ_0131103	hsa-miR-194-3p	229	242 248
hsa_circ_0132965	hsa-miR-194-3p	381	397 403
hsa_circ_0133348	hsa-miR-194-3p	161	63 68
hsa_circ_0135500	hsa-miR-194-3p	379	392 399
hsa_circ_0139073	hsa-miR-194-3p	532	546 553
hsa_circ_0139082	hsa-miR-194-3p	171	185 192
hsa_circ_0140179	hsa-miR-194-3p	42	58 64
hsa_circ_0140177	hsa-miR-194-3p	42	58 64
hsa_circ_0137020	hsa-miR-194-3p	570	94 99
hsa_circ_0130076	hsa-miR-194-3p	172	186 193
hsa_circ_0129375	hsa-miR-194-3p	279	294 300
hsa_circ_0125527	hsa-miR-194-3p	346	361 367
hsa_circ_0110689	hsa-miR-194-3p	112	125 131
hsa_circ_0110671	hsa-miR-194-3p	119	133 139
hsa_circ_0106826	hsa-miR-194-3p	336	351 358
hsa_circ_0097909	hsa-miR-194-3p	135	150 156
hsa_circ_0096260	hsa-miR-194-3p	111	125 131
hsa_circ_0090573	hsa-miR-194-3p	318	334 340
hsa_circ_0089127	hsa-miR-194-3p	574	588 594
hsa_circ_0088432	hsa-miR-194-3p	49	63 69
hsa_circ_0082761	hsa-miR-194-3p	103	118 124
hsa_circ_0080373	hsa-miR-194-3p	190	204 211
hsa_circ_0077165	hsa-miR-194-3p	419	431 437
hsa_circ_0075356	hsa-miR-194-3p	73	88 94
hsa_circ_0071257	hsa-miR-194-3p	58	72 78
hsa_circ_0066737	hsa-miR-194-3p	307	322 328
hsa_circ_0062243	hsa-miR-194-3p	691	705 711
hsa_circ_0051494	hsa-miR-194-3p	20	34 40
hsa_circ_0046436	hsa-miR-194-3p	462	477 483
hsa_circ_0044233	hsa-miR-194-3p	345	358 364
hsa_circ_0043831	hsa-miR-194-3p	212	227 232
hsa_circ_0024144	hsa-miR-194-3p	3	17 23
hsa_circ_0019709	hsa-miR-194-3p	365	380 386
hsa_circ_0017701	hsa-miR-194-3p	70	84 90
hsa_circ_0014398	hsa-miR-194-3p	385	400 405
hsa_circ_0002945	hsa-miR-194-3p	167	181 187
hsa_circ_0031319	hsa-miR-194-3p	1212	1227 1232
hsa_circ_0095047	hsa-miR-194-3p	1019	1036 1042
hsa_circ_0101458	hsa-miR-194-3p	1741	1755 1761
hsa_circ_0117754	hsa-miR-194-3p	796	810 817
hsa_circ_0005783	hsa-miR-6510-3p	436	449 455
hsa_circ_0007132	hsa-miR-6510-3p	1197	1209 1215
hsa_circ_0008350	hsa-miR-6510-3p	306	318 324
hsa_circ_0008573	hsa-miR-6510-3p	733	746 752
hsa_circ_0008638	hsa-miR-6510-3p	152	169 175
hsa_circ_0010107	hsa-miR-6510-3p	305	320 326
hsa_circ_0030415	hsa-miR-6510-3p	526	539 545
hsa_circ_0050431	hsa-miR-6510-3p	147	160 166
hsa_circ_0050433	hsa-miR-6510-3p	147	160 166
hsa_circ_0055939	hsa-miR-6510-3p	1	15 20
hsa_circ_0057198	hsa-miR-6510-3p	14	28 34
hsa_circ_0065798	hsa-miR-6510-3p	164	179 185
hsa_circ_0074103	hsa-miR-6510-3p	513	527 534
hsa_circ_0104932	hsa-miR-6510-3p	68	81 87
hsa_circ_0105865	hsa-miR-6510-3p	326	338 344
hsa_circ_0118188	hsa-miR-6510-3p	340	353 359
hsa_circ_0121689	hsa-miR-6510-3p	43	57 63
hsa_circ_0127538	hsa-miR-6510-3p	1032	1047 1053
hsa_circ_0127541	hsa-miR-6510-3p	409	424 430
hsa_circ_0128088	hsa-miR-6510-3p	2014	1103 1108
hsa_circ_0139651	hsa-miR-6510-3p	306	318 324
